# Supplementary material for: Pitfalls of the most commonly used models of context dependent substitution
Source: Biol Direct. 2008 Dec 16;3:52. doi: 10.1186/1745-6150-3-52 (PMC2628887; doi:10.1186/1745-6150-3-52)
Supplement: Additional file 1 — Modified version of PyCogent library. Archive of the PyCogent library developed for this study from PyCogent version 1.1. [file 1745-6150-3-52-S1.zip]

Archive with 521 entries (473 files):
- HuttleyAdditional1/
- HuttleyAdditional1/ChangeLog
- HuttleyAdditional1/cogent/
- HuttleyAdditional1/cogent/__init__.py
- HuttleyAdditional1/cogent/align/
- HuttleyAdditional1/cogent/align/__init__.py
- HuttleyAdditional1/cogent/align/_compare.c
- HuttleyAdditional1/cogent/align/_compare.pyx
- HuttleyAdditional1/cogent/align/_pairwise_pogs.c
- HuttleyAdditional1/cogent/align/_pairwise_pogs.pyx
- HuttleyAdditional1/cogent/align/_pairwise_seqs.c
- HuttleyAdditional1/cogent/align/_pairwise_seqs.pyx
- HuttleyAdditional1/cogent/align/algorithm.py
- HuttleyAdditional1/cogent/align/align.py
- HuttleyAdditional1/cogent/align/dp_calculation.py
- HuttleyAdditional1/cogent/align/indel_model.py
- HuttleyAdditional1/cogent/align/indel_positions.py
- HuttleyAdditional1/cogent/align/pairwise.py
- HuttleyAdditional1/cogent/align/partial_order_graph.py
- HuttleyAdditional1/cogent/align/progressive.py
- HuttleyAdditional1/cogent/align/pycompare.py
- HuttleyAdditional1/cogent/align/traceback.py
- HuttleyAdditional1/cogent/align/weights/
- HuttleyAdditional1/cogent/align/weights/__init__.py
- HuttleyAdditional1/cogent/align/weights/methods.py
- HuttleyAdditional1/cogent/align/weights/util.py
- HuttleyAdditional1/cogent/app/
- HuttleyAdditional1/cogent/app/__init__.py
- HuttleyAdditional1/cogent/app/blast.py
- HuttleyAdditional1/cogent/app/carnac.py
- HuttleyAdditional1/cogent/app/clustalw.py
- HuttleyAdditional1/cogent/app/cmfinder.py
- HuttleyAdditional1/cogent/app/comrna.py
- HuttleyAdditional1/cogent/app/consan.py
- HuttleyAdditional1/cogent/app/contrafold.py
- HuttleyAdditional1/cogent/app/cove.py
- HuttleyAdditional1/cogent/app/dialign.py
- HuttleyAdditional1/cogent/app/dynalign.py
- HuttleyAdditional1/cogent/app/foldalign.py
- HuttleyAdditional1/cogent/app/ilm.py
- HuttleyAdditional1/cogent/app/knetfold.py
- HuttleyAdditional1/cogent/app/lagan.py
- HuttleyAdditional1/cogent/app/mfold.py
- HuttleyAdditional1/cogent/app/muscle.py
- HuttleyAdditional1/cogent/app/nupack.py
- HuttleyAdditional1/cogent/app/parameters.py
- HuttleyAdditional1/cogent/app/pfold.py
- HuttleyAdditional1/cogent/app/pknotsrg.py
- HuttleyAdditional1/cogent/app/raxml.py
- HuttleyAdditional1/cogent/app/rnaalifold.py
- HuttleyAdditional1/cogent/app/rnaforester.py
- HuttleyAdditional1/cogent/app/rnashapes.py
- HuttleyAdditional1/cogent/app/rnaview.py
- HuttleyAdditional1/cogent/app/sfold.py
- HuttleyAdditional1/cogent/app/unafold.py
- HuttleyAdditional1/cogent/app/util.py
- HuttleyAdditional1/cogent/app/vienna_package.py
- HuttleyAdditional1/cogent/cluster/
- HuttleyAdditional1/cogent/cluster/__init__.py
- HuttleyAdditional1/cogent/cluster/metric_scaling.py
- HuttleyAdditional1/cogent/cluster/UPGMA.py
- HuttleyAdditional1/cogent/core/
- HuttleyAdditional1/cogent/core/__init__.py
- HuttleyAdditional1/cogent/core/alignment.py
- HuttleyAdditional1/cogent/core/alphabet.py
- HuttleyAdditional1/cogent/core/annotation.py
- HuttleyAdditional1/cogent/core/bitvector.py
- HuttleyAdditional1/cogent/core/genetic_code.py
- HuttleyAdditional1/cogent/core/info.py
- HuttleyAdditional1/cogent/core/location.py
- HuttleyAdditional1/cogent/core/moltype.py
- HuttleyAdditional1/cogent/core/profile.py
- HuttleyAdditional1/cogent/core/sequence.py
- HuttleyAdditional1/cogent/core/tree.py
- HuttleyAdditional1/cogent/core/usage.py
- HuttleyAdditional1/cogent/data/
- HuttleyAdditional1/cogent/data/__init__.py
- HuttleyAdditional1/cogent/data/energy_params.py
- HuttleyAdditional1/cogent/data/molecular_weight.py
- HuttleyAdditional1/cogent/db/
- HuttleyAdditional1/cogent/db/__init__.py
- HuttleyAdditional1/cogent/db/ncbi.py
- HuttleyAdditional1/cogent/db/pdb.py
- HuttleyAdditional1/cogent/db/rfam.py
- HuttleyAdditional1/cogent/db/util.py
- HuttleyAdditional1/cogent/draw/
- HuttleyAdditional1/cogent/draw/__init__.py
- HuttleyAdditional1/cogent/draw/dendrogram.py
- HuttleyAdditional1/cogent/draw/dotplot.py
- HuttleyAdditional1/cogent/draw/legend.py
- HuttleyAdditional1/cogent/draw/linear.py
- HuttleyAdditional1/cogent/draw/matplotlib/
- HuttleyAdditional1/cogent/draw/matplotlib/__init__.py
- HuttleyAdditional1/cogent/draw/matplotlib/arrow_rates.py
- HuttleyAdditional1/cogent/draw/matplotlib/codon_usage.py
- HuttleyAdditional1/cogent/draw/matplotlib/dinuc.py
- HuttleyAdditional1/cogent/draw/matplotlib/fancy_arrow.py
- HuttleyAdditional1/cogent/draw/matplotlib/util.py
- HuttleyAdditional1/cogent/evolve/
- HuttleyAdditional1/cogent/evolve/__init__.py
- HuttleyAdditional1/cogent/evolve/_likelihood_tree.c
- HuttleyAdditional1/cogent/evolve/_likelihood_tree.pyx
- HuttleyAdditional1/cogent/evolve/best_likelihood.py
- HuttleyAdditional1/cogent/evolve/bootstrap.py
- HuttleyAdditional1/cogent/evolve/likelihood_calculation.py
- HuttleyAdditional1/cogent/evolve/likelihood_function.py
- HuttleyAdditional1/cogent/evolve/likelihood_tree.py
- HuttleyAdditional1/cogent/evolve/models.py
- HuttleyAdditional1/cogent/evolve/parameter_controller.py
- HuttleyAdditional1/cogent/evolve/predicate.py
- HuttleyAdditional1/cogent/evolve/simulate.py
- HuttleyAdditional1/cogent/evolve/substitution_calculation.py
- HuttleyAdditional1/cogent/evolve/substitution_model.py
- HuttleyAdditional1/cogent/format/
- HuttleyAdditional1/cogent/format/__init__.py
- HuttleyAdditional1/cogent/format/alignment.py
- HuttleyAdditional1/cogent/format/fasta.py
- HuttleyAdditional1/cogent/format/mage.py
- HuttleyAdditional1/cogent/format/nexus.py
- HuttleyAdditional1/cogent/format/pdb_color.py
- HuttleyAdditional1/cogent/format/phylip.py
- HuttleyAdditional1/cogent/format/table.py
- HuttleyAdditional1/cogent/maths/
- HuttleyAdditional1/cogent/maths/__init__.py
- HuttleyAdditional1/cogent/maths/_matrix_exponentiation.c
- HuttleyAdditional1/cogent/maths/_matrix_exponentiation.pyx
- HuttleyAdditional1/cogent/maths/eigen.c
- HuttleyAdditional1/cogent/maths/function_optimisation.py
- HuttleyAdditional1/cogent/maths/geometry.py
- HuttleyAdditional1/cogent/maths/markov.py
- HuttleyAdditional1/cogent/maths/matrix/
- HuttleyAdditional1/cogent/maths/matrix/__init__.py
- HuttleyAdditional1/cogent/maths/matrix/distance.py
- HuttleyAdditional1/cogent/maths/matrix_exponentiation.py
- HuttleyAdditional1/cogent/maths/matrix_invert.c
- HuttleyAdditional1/cogent/maths/matrix_logarithm.py
- HuttleyAdditional1/cogent/maths/optimiser.py
- HuttleyAdditional1/cogent/maths/optimisers.py
- HuttleyAdditional1/cogent/maths/scipy_optimisers.py
- HuttleyAdditional1/cogent/maths/scipy_optimize.py
- HuttleyAdditional1/cogent/maths/simannealingoptimiser.py
- HuttleyAdditional1/cogent/maths/solve.py
- HuttleyAdditional1/cogent/maths/stats/
- HuttleyAdditional1/cogent/maths/stats/__init__.py
- HuttleyAdditional1/cogent/maths/stats/cai/
- HuttleyAdditional1/cogent/maths/stats/cai/__init__.py
- HuttleyAdditional1/cogent/maths/stats/cai/adaptor.py
- HuttleyAdditional1/cogent/maths/stats/cai/get_by_cai.py
- HuttleyAdditional1/cogent/maths/stats/cai/util.py
- HuttleyAdditional1/cogent/maths/stats/distribution.py
- HuttleyAdditional1/cogent/maths/stats/histogram.py
- HuttleyAdditional1/cogent/maths/stats/kendall.py
- HuttleyAdditional1/cogent/maths/stats/ks.py
- HuttleyAdditional1/cogent/maths/stats/special.py
- HuttleyAdditional1/cogent/maths/stats/test.py
- HuttleyAdditional1/cogent/maths/stats/util.py
- HuttleyAdditional1/cogent/maths/svd.py
- HuttleyAdditional1/cogent/motif/
- HuttleyAdditional1/cogent/motif/__init__.py
- HuttleyAdditional1/cogent/motif/k_word.py
- HuttleyAdditional1/cogent/motif/util.py
- HuttleyAdditional1/cogent/parse/
- HuttleyAdditional1/cogent/parse/__init__.py
- HuttleyAdditional1/cogent/parse/aaindex.py
- HuttleyAdditional1/cogent/parse/agilent_microarray.py
- HuttleyAdditional1/cogent/parse/blast.py
- HuttleyAdditional1/cogent/parse/bpseq.py
- HuttleyAdditional1/cogent/parse/carnac.py
- HuttleyAdditional1/cogent/parse/cigar.py
- HuttleyAdditional1/cogent/parse/clustal.py
- HuttleyAdditional1/cogent/parse/cmfinder.py
- HuttleyAdditional1/cogent/parse/column.py
- HuttleyAdditional1/cogent/parse/comrna.py
- HuttleyAdditional1/cogent/parse/consan.py
- HuttleyAdditional1/cogent/parse/contrafold.py
- HuttleyAdditional1/cogent/parse/cove.py
- HuttleyAdditional1/cogent/parse/ct.py
- HuttleyAdditional1/cogent/parse/cut.py
- HuttleyAdditional1/cogent/parse/cutg.py
- HuttleyAdditional1/cogent/parse/dialign.py
- HuttleyAdditional1/cogent/parse/dynalign.py
- HuttleyAdditional1/cogent/parse/ebi.py
- HuttleyAdditional1/cogent/parse/fasta.py
- HuttleyAdditional1/cogent/parse/foldalign.py
- HuttleyAdditional1/cogent/parse/gbseq.py
- HuttleyAdditional1/cogent/parse/gcg.py
- HuttleyAdditional1/cogent/parse/genbank.py
- HuttleyAdditional1/cogent/parse/gff.py
- HuttleyAdditional1/cogent/parse/ilm.py
- HuttleyAdditional1/cogent/parse/knetfold.py
- HuttleyAdditional1/cogent/parse/locuslink.py
- HuttleyAdditional1/cogent/parse/macsim.py
- HuttleyAdditional1/cogent/parse/mage.py
- HuttleyAdditional1/cogent/parse/meme.py
- HuttleyAdditional1/cogent/parse/mfold.py
- HuttleyAdditional1/cogent/parse/ncbi_taxonomy.py
- HuttleyAdditional1/cogent/parse/newick.py
- HuttleyAdditional1/cogent/parse/nexus.py
- HuttleyAdditional1/cogent/parse/nupack.py
- HuttleyAdditional1/cogent/parse/paml.py
- HuttleyAdditional1/cogent/parse/paml_matrix.py
- HuttleyAdditional1/cogent/parse/pfold.py
- HuttleyAdditional1/cogent/parse/phylip.py
- HuttleyAdditional1/cogent/parse/pknotsrg.py
- HuttleyAdditional1/cogent/parse/rdb.py
- HuttleyAdditional1/cogent/parse/record.py
- HuttleyAdditional1/cogent/parse/record_finder.py
- HuttleyAdditional1/cogent/parse/rfam.py
- HuttleyAdditional1/cogent/parse/rna_fold.py
- HuttleyAdditional1/cogent/parse/rnaalifold.py
- HuttleyAdditional1/cogent/parse/rnaforester.py
- HuttleyAdditional1/cogent/parse/rnashapes.py
- HuttleyAdditional1/cogent/parse/rnaview.py
- HuttleyAdditional1/cogent/parse/sequence.py
- HuttleyAdditional1/cogent/parse/sfold.py
- HuttleyAdditional1/cogent/parse/sprinzl.py
- HuttleyAdditional1/cogent/parse/table.py
- HuttleyAdditional1/cogent/parse/tinyseq.py
- HuttleyAdditional1/cogent/parse/tree.py
- HuttleyAdditional1/cogent/parse/tree_xml.py
- HuttleyAdditional1/cogent/parse/unafold.py
- HuttleyAdditional1/cogent/parse/unigene.py
- HuttleyAdditional1/cogent/phylo/
- HuttleyAdditional1/cogent/phylo/__init__.py
- HuttleyAdditional1/cogent/phylo/consensus.py
- HuttleyAdditional1/cogent/phylo/distance.py
- HuttleyAdditional1/cogent/phylo/least_squares.py
- HuttleyAdditional1/cogent/phylo/maximum_likelihood.py
- HuttleyAdditional1/cogent/phylo/nj.py
- HuttleyAdditional1/cogent/phylo/tree_space.py
- HuttleyAdditional1/cogent/phylo/util.py
- HuttleyAdditional1/cogent/recalculation/
- HuttleyAdditional1/cogent/recalculation/__init__.py
- HuttleyAdditional1/cogent/recalculation/calculation.py
- HuttleyAdditional1/cogent/recalculation/definition.py
- HuttleyAdditional1/cogent/recalculation/scope.py
- HuttleyAdditional1/cogent/recalculation/setting.py
- HuttleyAdditional1/cogent/seqsim/
- HuttleyAdditional1/cogent/seqsim/__init__.py
- HuttleyAdditional1/cogent/seqsim/analysis.py
- HuttleyAdditional1/cogent/seqsim/birth_death.py
- HuttleyAdditional1/cogent/seqsim/markov.py
- HuttleyAdditional1/cogent/seqsim/microarray.py
- HuttleyAdditional1/cogent/seqsim/microarray_normalize.py
- HuttleyAdditional1/cogent/seqsim/randomization.py
- HuttleyAdditional1/cogent/seqsim/searchpath.py
- HuttleyAdditional1/cogent/seqsim/sequence_generators.py
- HuttleyAdditional1/cogent/seqsim/tree.py
- HuttleyAdditional1/cogent/seqsim/usage.py
- HuttleyAdditional1/cogent/struct/
- HuttleyAdditional1/cogent/struct/__init__.py
- HuttleyAdditional1/cogent/struct/knots.py
- HuttleyAdditional1/cogent/struct/pairs_util.py
- HuttleyAdditional1/cogent/struct/rna2d.py
- HuttleyAdditional1/cogent/util/
- HuttleyAdditional1/cogent/util/__init__.py
- HuttleyAdditional1/cogent/util/array.py
- HuttleyAdditional1/cogent/util/checkpointing.py
- HuttleyAdditional1/cogent/util/datatypes.py
- HuttleyAdditional1/cogent/util/dict2d.py
- HuttleyAdditional1/cogent/util/dict_array.py
- HuttleyAdditional1/cogent/util/misc.py
- HuttleyAdditional1/cogent/util/modules.py
- HuttleyAdditional1/cogent/util/organizer.py
- HuttleyAdditional1/cogent/util/parallel.py
- HuttleyAdditional1/cogent/util/table.py
- HuttleyAdditional1/cogent/util/transform.py
- HuttleyAdditional1/cogent/util/unit_test.py
- HuttleyAdditional1/cogent/util/warning.py
- HuttleyAdditional1/doc/
- HuttleyAdditional1/doc/align_codons_to_protein.rest
- HuttleyAdditional1/doc/calculate_neigbourjoining_tree.rest
- HuttleyAdditional1/doc/calculate_pairwise_distances.rest
- HuttleyAdditional1/doc/coding_guidelines.rest
- HuttleyAdditional1/doc/data/
- HuttleyAdditional1/doc/data/abglobin_aa.phylip
- HuttleyAdditional1/doc/data/dayhoff.dat
- HuttleyAdditional1/doc/data/dists_for_phylo.pickle
- HuttleyAdditional1/doc/data/long_testseqs.fasta
- HuttleyAdditional1/doc/data/test.paml
- HuttleyAdditional1/doc/data/test.tree
- HuttleyAdditional1/doc/data/test2.fasta
- HuttleyAdditional1/doc/DisplayPolicy_key.pdf
- HuttleyAdditional1/doc/doctest2script.py
- HuttleyAdditional1/doc/doctest_rests.py
- HuttleyAdditional1/doc/draw_dendrogram.rest
- HuttleyAdditional1/doc/draw_dotplot.rest
- HuttleyAdditional1/doc/empirical_protein_models.rest
- HuttleyAdditional1/doc/estimate_startingpoint.rest
- HuttleyAdditional1/doc/EVOLVE_LICENSE.txt
- HuttleyAdditional1/doc/hmm_par_heterogeneity.rest
- HuttleyAdditional1/doc/html_style.css
- HuttleyAdditional1/doc/index.html
- HuttleyAdditional1/doc/index.rest
- HuttleyAdditional1/doc/maketree_from_proteinseqs.rest
- HuttleyAdditional1/doc/MATRIX_LICENSE.txt
- HuttleyAdditional1/doc/neutral_test.rest
- HuttleyAdditional1/doc/parametric_bootstrap.rest
- HuttleyAdditional1/doc/phylo_by_ls.rest
- HuttleyAdditional1/doc/rate_heterogeneity.rest
[truncated: 221 more entries]
