# Supplementary material for: Pitfalls of the most commonly used models of context dependent substitution
Source: Biol Direct. 2008 Dec 16;3:52. doi: 10.1186/1745-6150-3-52 (PMC2628887; doi:10.1186/1745-6150-3-52)
Supplement: Additional file 1 — Modified version of PyCogent library. Archive of the PyCogent library developed for this study from PyCogent version 1.1. [file 1745-6150-3-52-S1.zip › HuttleyAdditional1/ChangeLog]

----------------------------
Cogent 1.0.1 - (29/8/2007)
----------------------------

New Features:
----------------------------

* Accept FloatingPointError as well as ZeroDivisionError to accommodate numpy.

* Trees can now compare themselves to other trees using a couple of methods.
Methods:

subsets: compare based on fraction of subsets of labels defined by clades that
are the same in the two trees.

tip_to_tip: compare based on correlations of tip_to_tip distances.

Both of these are fairly badly behaved statistically, so should always be
compared to a distribution of values from random (e.g. label-permuted) trees
using Monte Carlo.

* Added ability to exclude non-shared taxa from subsets tree cmp method.

* Added Zongzhi's combination and permutation implementations to transform.py.
Also expanded module docstring to be a bit more representative of what's in
the module. Possible that this module should be split out into separate modules
dealing with strings, functions, etc.

* Added some docs to UPGMA_cluster.

* Added median in cogent.maths.stats.test
I added median because the numpy version does not support an axis
parameter. This function now works like numpy functions
(sum, mean, etc...) where you can specify axis. This function should
be safe in place of numpy.median.

Changes:
----------------------------

* Updated std in cogent.maths.stats.test
std now takes an axis parameter like numpy functions (sum, mean,etc...).
I also added in a docstring and tests.
[NOTE]
cogent.maths.stats.test import sqrt from numpy instead of math inorder
to allow std to work on arrays.

* Tree now uses iterative implementation of traverse(). WARNING: READ NOTES!
TreeNode's traverse() method now uses an iterative implementation of
traverse(), based on code by Zongzhi. This iterative implementation handles
even very large trees -- no more stack errors if the recursion depth exceeds
what Python was compiled against. The results are identical with previous
versions provided that the tree is not modified while the recursion occurs.

WARNING: If you _do_ modify the tree while using traverse(), you will get
undesired results. If you need to modify the tree, use traverse_recursive()
instead. This only applies to the tree topology (e.g. if you are adding or
deleting nodes, or moving nodes around; doesn't apply if you are changing
branch lengths, etc.).

The only two uses I found in Cogent where the tree is modified during iteration
are in rna2d (some of the structure tree operations) and the prune() method.
I have changed both to use traverse_recursive for now. However, there might
be issues with other code.

It might be worth figuring out how to make the iterative method do the right
thing when the tree is modified -- suggestions are welcome provided they do
not impose substantial performance penalties.

* Changed the required python version to 2.5.1
There is a difference between 2.5 and 2.5.1 in handling the with statement.

* Changed dev status in setup call

* Dropping comments indicating windows support

Bug Fixes:
----------------------------

* Fixed important bug in metric_scaling.
numpy eig() produces eigenvector array that is the transpose of Numeric eig().
Therefore, any code that does not take this into account will produce results
that are TOTALLY INCORRECT when fed to downstream analyses.

Coordinates from this module prior to this patch are incorrect and are not
to be trusted.

* Fixed a typo in dialign test

* tree __repr__ now more robust to non-str Name entries

* seqsim.rangenode traverse now compatible /w base class.

* Fixed line color bug in PR2 bias plots.

* Added method to dump raw coords from dendrogram.

* Fixed called to eigenvector when no pyrex

* Fixed bug in nonrecursive postorder traversal if not root

----------------------------
Cogent 1.0 - (9/8/2007)
----------------------------

* Initial release
