# Supplementary material for: Pitfalls of the most commonly used models of context dependent substitution
Source: Biol Direct. 2008 Dec 16;3:52. doi: 10.1186/1745-6150-3-52 (PMC2628887; doi:10.1186/1745-6150-3-52)
Supplement: Additional file 1 — Modified version of PyCogent library. Archive of the PyCogent library developed for this study from PyCogent version 1.1. [file 1745-6150-3-52-S1.zip › HuttleyAdditional1/cogent/align/__init__.py]

#!/usr/bin/env python

from align import make_dna_scoring_dict, _align_pairwise, \
                  classic_align_pairwise, local_pairwise, global_pairwise

__all__ = ['algorithm', 'align', 'dp_calculation', 'indel_model',
           'indel_positions', 'pairwise', 'partial_order_graph', 'progressive',
           'pycompare', 'traceback']

__author__ = ""
__copyright__ = "Copyright 2007, The Cogent Project"
__credits__ = ["Peter Maxwell", "Jeremy Widmann", "Gavin Huttley",
                    "Rob Knight"]
__license__ = "GPL"
__version__ = "1.0.1"
__maintainer__ = "Gavin Huttley"
__email__ = "gavin.huttley@anu.edu.au"
__status__ = "Production"
