# Supplementary material for: Pitfalls of the most commonly used models of context dependent substitution
Source: Biol Direct. 2008 Dec 16;3:52. doi: 10.1186/1745-6150-3-52 (PMC2628887; doi:10.1186/1745-6150-3-52)
Supplement: Additional file 1 — Modified version of PyCogent library. Archive of the PyCogent library developed for this study from PyCogent version 1.1. [file 1745-6150-3-52-S1.zip › HuttleyAdditional1/cogent/align/indel_model.py]

#!/usr/bin/env python

from __future__ import division
import numpy
import math
from cogent.maths.markov import TransitionMatrix

__author__ = "Peter Maxwell"
__copyright__ = "Copyright 2007, The Cogent Project"
__credits__ = ["Peter Maxwell"]
__license__ = "GPL"
__version__ = "1.0.1"
__maintainer__ = "Peter Maxwell"
__email__ = "pm67nz@gmail.com"
__status__ = "Production"

def PairTransitionMatrix(order, a):
    """A matrix for Pair HMMs with gap states X and Y, match state M, 
    and optionally a silent wait state W"""
    size = len(order)
    assert a.shape == (size, size)
    directions = {'W':(0,0), 'X':(1,0), 'Y':(0, 1), 'M':(1,1)}
    emits = [directions[state.upper()] for state in order]
    return TransitionMatrix(a, emits).withoutSilentStates()


def ClassicGapScores(d, e):
    """Gap open / gap extend costs.  No X to Y transitions"""
    _ = numpy.inf
    C = numpy.array([
        [e, _, 0],
        [_, e, 0],
        [d, d, 0]])
    T = numpy.exp(-1.0 * C)
    T = T / numpy.sum(T, axis=1)[..., numpy.newaxis]
    return PairTransitionMatrix('XYM', T)


class _SimpleIndelParams(object):
    def __init__(self, indel_rate, indel_length):
        assert 0.0 < indel_length < 1.0, indel_length
        assert 0.0 < indel_rate < 1.0, indel_rate
        self.indel_rate = indel_rate
        self.indel_length = indel_length
        
class SimpleIndelModel(_SimpleIndelParams):
    """P(gap open), P(gap extend) with const P(extend match)"""

    def calcTransitionMatrix(self, distance):
        d = 1.0 - numpy.exp(-self.indel_rate * distance)
        e = self.indel_length
        g = 0.0
        T = numpy.array([
            [0, d, d, 1-2*d], 
            [1-e, e, 0, 0],
            [1-e, 0, e, 0],
            [1-g, 0, 0, g],
            ])
        return PairTransitionMatrix('WXYM', T).withoutSilentStates()

class KnudsenMiyamotoIndelModel(_SimpleIndelParams):
    """Sequence Alignments and Pair HMMs Using Evolutionary History 
    Bjarne Knudsen and Michael M. Miyamoto 
    Journal of Molecular Biology
    Volume 333, Issue 2 , 17 October 2003, Pages 453-460"""

    def calcTransitionMatrix(self, distance):
        distance = distance * self.indel_rate
        extend = self.indel_length
        close = 1.0 - extend
        
        # First indel event
        indel = 1.0 - math.exp(-distance)
        insert = deletion = indel / 2.0
    
        # Second indel event
        if distance < 0.0001:
            secondary_indel = distance/2
        else:
            x = math.exp(-distance - math.log(distance))
            secondary_indel = 1 - 1/distance + x
        assert 0.0 <= secondary_indel <= 1.0
        secondary_deletion = secondary_insert = secondary_indel / 2.0
        same_len = (1 - extend)/(1 + extend)
        longer = shorted = (1.0 - same_len) /  2
    
        eMX = insert * (1 - secondary_deletion*(1 - longer))
        eMY = deletion + insert * secondary_deletion * longer
        eMZ = (eMX + eMY)
        
        eXM =  extend * secondary_deletion * same_len + \
                close * (deletion/4 + (1.0-indel))
        eXX =  extend * (secondary_insert*extend/close + 
                    secondary_deletion*shorted) + \
                close * insert + extend
        #eXX = a + a**2/(1-a**2)*secondary_indel + (1-a)*insert
        eXY =  extend * secondary_deletion * longer + \
                close * deletion*3/4
                
        #e = 1 + ( extend * secondary_indel/2 / close)
        #print e, (eXM + eXX + eXY)
        e = eXM + eXX + eXY
    
        #assert eMM + eMX + eMY == 1.0, (eMM + eMX + eMY)
    
        tMX = tMY = eMZ / 2
        tMM = 1.0 - eMZ
        tXM = tYM = eXM / e
        tXX = tYY = eXX / e
        tXY = tYX = eXY / e
    
        tm = numpy.array([
            [tMM, tMX, tMY],
            [tXM, tXX, tXY],
            [tYM, tYX, tYY]])
    
        if(min(tm.flat)<0):
            raise ValueError
        
        return PairTransitionMatrix('MXY', tm)

                    
