# Supplementary material for: Pitfalls of the most commonly used models of context dependent substitution
Source: Biol Direct. 2008 Dec 16;3:52. doi: 10.1186/1745-6150-3-52 (PMC2628887; doi:10.1186/1745-6150-3-52)
Supplement: Additional file 1 — Modified version of PyCogent library. Archive of the PyCogent library developed for this study from PyCogent version 1.1. [file 1745-6150-3-52-S1.zip › HuttleyAdditional1/cogent/align/traceback.py]

#!/usr/bin/env python
"""Conversion of dynamic program results ("arrays of arrows") into gap vectors,
gapped sequences or Cogent Alignment objects"""

from cogent.core.alignment import Alignment, Aligned
from cogent.core.annotation import Map

__author__ = "Peter Maxwell"
__copyright__ = "Copyright 2007, The Cogent Project"
__credits__ = ["Peter Maxwell", "Rob Knight", "Gavin Huttley"]
__license__ = "GPL"
__version__ = "1.0.1"
__maintainer__ = "Peter Maxwell"
__email__ = "pm67nz@gmail.com"
__status__ = "Production"

def seq_traceback(s1, s2, aligned_positions, gap_value):
    """Gapped sequences from state matrix and ending point
    Gaps are signified by 'gap_value' inserted in the sequences.
    """
    seqs = [s1, s2]
    alignments = [[], []]
    
    for posn in aligned_positions:
        for (dimension, pos) in enumerate(posn):
            if pos is not None:
                c = seqs[dimension][pos]
            else:
                c = gap_value
            alignments[dimension].append(c)
    
    for dimension in [0,1]:
        alignments[dimension].reverse()
    
    if isinstance(s1, basestring):
        alignments = [''.join(a) for a in alignments]
    
    return alignments

def gap_traceback(aligned_positions):
    """Gap Vectors from state matrix and ending point"""
    consuming = [False, False]
    starts = [None, None]
    ends = [None, None]
    gap_vectors = [[], []]
    for (a, posn) in enumerate(aligned_positions):
        for dimension in [0, 1]:
            delta = posn[dimension] is not None
            if delta:
                if starts[dimension] is None:
                    starts[dimension] = posn[dimension]
                ends[dimension] = posn[dimension] + 1
            if consuming[dimension] != delta:
                gap_vectors[dimension].append(a)
                consuming[dimension] = delta
    a += 1
    for dimension in [0,1]:
        gv = gap_vectors[dimension]
        if consuming[dimension]:
            gv.append(a)
        gap_vectors[dimension] = [
            (gv[i], gv[i+1]) for i in range(0, len(gv), 2)]
    return (starts, ends, gap_vectors, a)

def map_traceback(aligned_positions):
    # using Map's to keep track of gaps for indel alignment
    (starts, ends, gap_vectors, alignment_len) = gap_traceback(
            aligned_positions)
    #print 'gv', gap_vectors
    maps = [Map(gv, parent_length=alignment_len).inverse()
            for gv in gap_vectors]
    return (starts, ends, maps)

def alignment_traceback(seqs, aligned_positions, word_length):
    """Alignment object from state matrix and ending point.
    """
    (starts, ends, maps) = map_traceback(
            aligned_positions)
    aligneds = []
    for (start, end, amap, (name, seq)) in zip(starts, ends, maps, seqs):
        gs = Aligned(amap*word_length, seq[start*word_length:end*word_length])
        aligneds.append((name, gs))
    return Alignment(MolType=None, data=aligneds)
