# Supplementary material for: Pitfalls of the most commonly used models of context dependent substitution
Source: Biol Direct. 2008 Dec 16;3:52. doi: 10.1186/1745-6150-3-52 (PMC2628887; doi:10.1186/1745-6150-3-52)
Supplement: Additional file 1 — Modified version of PyCogent library. Archive of the PyCogent library developed for this study from PyCogent version 1.1. [file 1745-6150-3-52-S1.zip › HuttleyAdditional1/cogent/align/weights/__init__.py]

#!/usr/bin/env python
"""
Implements sequence weighting using several standard algorithms.
"""
__all__ = ['util','methods']

__author__ = "Sandra Smit"
__copyright__ = "Copyright 2007, The Cogent Project"
__credits__ = ["Sandra Smit", "Gavin Huttley", "Rob Knight"]
__license__ = "GPL"
__version__ = "1.0.1"
__maintainer__ = "Sandra Smit"
__email__ = "sandra.smit@colorado.edu"
__status__ = "Production"
