# Supplementary material for: Pitfalls of the most commonly used models of context dependent substitution
Source: Biol Direct. 2008 Dec 16;3:52. doi: 10.1186/1745-6150-3-52 (PMC2628887; doi:10.1186/1745-6150-3-52)
Supplement: Additional file 1 — Modified version of PyCogent library. Archive of the PyCogent library developed for this study from PyCogent version 1.1. [file 1745-6150-3-52-S1.zip › HuttleyAdditional1/cogent/app/foldalign.py]

#!/usr/bin/env python

"""Application controller for Foldalign v2.0.3 application

Foldalign takes two sequences as input, these sequences can be in the same
file(2) or separate files.
ex1 Foldalign file(2) 
ex2 Foldalign seq1 seq2
"""

from cogent.app.util import CommandLineApplication,\
    CommandLineAppResult, ResultPath
from cogent.app.parameters import Parameter, FlagParameter, ValuedParameter,\
    MixedParameter,Parameters, _find_synonym, is_not_None

__author__ = "Shandy Wikman"
__copyright__ = "Copyright 2007, The Cogent Project"
__contributors__ = ["Shandy Wikman"]
__license__ = "GPL"
__version__ = "1.0.1"
__maintainer__ = "Shandy Wikman"
__email__ = "ens01svn@cs.umu.se"
__status__ = "Development"

class foldalign(CommandLineApplication):
    """Applictation controller for foldalign RNA secondary structure prediction 
    application
    """

    _parameters = {  
        '-max_length':ValuedParameter(Prefix='-',Name='max_length',Delimiter=' '),
        '-max_diff':ValuedParameter(Prefix='-',Name='max_diff',Delimiter=' '),
        '-score_matrix':ValuedParameter(Prefix='-',Name='score_matrix',Delimiter=' '),
        '-format':ValuedParameter(Prefix='-',Name='format',Delimiter=' '),
        '-plot_score':FlagParameter(Prefix='-',Name='plot_score'),
        '-global':FlagParameter(Prefix='-',Name='global'),
        '-summary':FlagParameter(Prefix='-',Name='summary'),}

    _command = 'foldalign'
    _input_handler = '_input_as_string'

    
