# Supplementary material for: Pitfalls of the most commonly used models of context dependent substitution
Source: Biol Direct. 2008 Dec 16;3:52. doi: 10.1186/1745-6150-3-52 (PMC2628887; doi:10.1186/1745-6150-3-52)
Supplement: Additional file 1 — Modified version of PyCogent library. Archive of the PyCogent library developed for this study from PyCogent version 1.1. [file 1745-6150-3-52-S1.zip › HuttleyAdditional1/cogent/app/pfold.py]

#!/usr/bin/env python

"""Application controllers for pfold application package

Run in the same order as the order in this file(instructions from pfold author)
[fasta2col,findphyl,mltree,scfg]
"""
from cogent.app.util import CommandLineApplication,\
    CommandLineAppResult, ResultPath

__author__ = "Shandy Wikman"
__copyright__ = "Copyright 2007, The Cogent Project"
__contributors__ = ["Shandy Wikman"]
__license__ = "GPL"
__version__ = "1.0.1"
__maintainer__ = "Shandy Wikman"
__email__ = "ens01svn@cs.umu.se"
__status__ = "Development"  

#IMPORTANT!!!!
#dir must be set manually to the bin directory in the install directory of pfold
dir = 'your_path/pfold/bin/'

class fasta2col(CommandLineApplication):
    """Application controller for fasta2col in Pfold package"""

    _command = 'fasta2col'
    _input_handler = '_input_as_string'

    def _input_as_string(self,filename):
        """Overrides  _input_as_string in CommandLineApplication

        Input file need to be modified by sed"""
        sed = '| sed \'s/arbitrary/RNA/g\''
        data = '%s %s' % (filename,sed)
        return data
    
    def _input_as_lines(self,data):
        """Overrides _input_as_lines in CommandLineApplication

        Input file need to be modified by sed""" 
        filename = super(fasta2col,self)._input_as_lines(data)

        sed = '| sed \'s/arbitrary/RNA/g\''
        data = '%s %s' % (filename,sed)
        return data


class findphyl(CommandLineApplication):
    """Application controller for findphyl in Pfold package 

    Find the phylogeny of the sequences using the
    neighbour joining approach"""

    _command = 'findphyl'
    _input_handler = '_input_as_string'

    def _input_as_string(self,filename):
        """Overrides  _input_as_string in CommandLineApplication

        scfg.rate file need to be specified along with the input file""" 
        file = '%s%s' % (dir,'scfg.rate')
        data = '%s %s' % (file,filename)
        return data
    
    def _input_as_lines(self,data):
        """Overrides _input_as_lines in CommandLineApplication

        scfg.rate file need to be specified along with the input file"""
        filename = super(findphyl,self)._input_as_lines(data)

        file = '%s%s' % (dir,'scfg.rate')
        data = '%s %s' % (file,filename)
        return data


class mltree(CommandLineApplication):
    """Application controller for mltree in pfold package

    Performs a maximum likelihood estimate of the branch lengths"""

    _command = 'mltree'
    _input_handler = '_input_as_string'

    def _input_as_string(self,filename):
        """Overrides  _input_as_string in CommandLineApplication

        scfg.rate file need to be specified along with the input file"""
        file = '%s%s' % (dir,'scfg.rate')
        data = '%s %s' % (file,filename)
        return data
    
    def _input_as_lines(self,data):
        """Overrides _input_as_lines in CommandLineApplication

        scfg.rate file need to be specified along with the input file"""
        filename = super(mltree,self)._input_as_lines(data)

        file = '%s%s' % (dir,'scfg.rate')
        data = '%s %s' % (file,filename)
        return data


class scfg(CommandLineApplication):
    """Application controller for scfg in Pfold package

    Performs the analysis

    The file `article.grm' has the grammar and evolutionary model
    that is used for the analysis"""

    _command = 'scfg' 
    _input_handler = '_input_as_string'

    def _input_as_string(self,filename):
        """Overrides  _input_as_string in CommandLineApplication

        Additional input information about tree needed from article.grm file"""
        file = '%s %s%s' % ('--treeinfile',dir,'article.grm')
        data = '%s %s' % (file,filename)
        return data
    
    def _input_as_lines(self,data):
        """Overrides _input_as_lines in CommandLineApplication

        Additional input information about tree needed from article.grm file"""
        filename = super(scfg,self)._input_as_lines(data)

        file = '%s %s%s' % ('--treeinfile',dir,'article.grm')
        data = '%s %s' % (file,filename)
        return data
