# Supplementary material for: Pitfalls of the most commonly used models of context dependent substitution
Source: Biol Direct. 2008 Dec 16;3:52. doi: 10.1186/1745-6150-3-52 (PMC2628887; doi:10.1186/1745-6150-3-52)
Supplement: Additional file 1 — Modified version of PyCogent library. Archive of the PyCogent library developed for this study from PyCogent version 1.1. [file 1745-6150-3-52-S1.zip › HuttleyAdditional1/cogent/core/__init__.py]

#!/usr/bin/env python

__all__ = ['alignment', 'alphabet', 'annotation', 'bitvector', 'genetic_code',
           'info', 'location', 'moltype', 'profile', 'sequence', 'tree',
           'usage']

__author__ = ""
__copyright__ = "Copyright 2007, The Cogent Project"
__credits__ = ["Jeremy Widmann", "Gavin Huttley", "Rob Knight",
                    "Sandra Smit", "Peter Maxwell", "Matthew Wakefield", 
                    "Greg Caporaso" ]
__license__ = "GPL"
__version__ = "1.0.1"
__maintainer__ = "Gavin Huttley"
__email__ = "gavin.huttley@anu.edu.au"
__status__ = "Production"
