# Supplementary material for: Pitfalls of the most commonly used models of context dependent substitution
Source: Biol Direct. 2008 Dec 16;3:52. doi: 10.1186/1745-6150-3-52 (PMC2628887; doi:10.1186/1745-6150-3-52)
Supplement: Additional file 1 — Modified version of PyCogent library. Archive of the PyCogent library developed for this study from PyCogent version 1.1. [file 1745-6150-3-52-S1.zip › HuttleyAdditional1/cogent/core/genetic_code.py]

#!/usr/bin/env python
"""Translates RNA or DNA string to amino acid sequence.

NOTE: * is used to denote termination (as per NCBI standard).
NOTE: Although the genetic code objects convert DNA to RNA and vice
versa, lists of codons that they produce will be provided in DNA format.
"""
from string import maketrans

__author__ = "Greg Caporaso and Rob Knight"
__copyright__ = "Copyright 2007, The Cogent Project"
__credits__ = ["Greg Caporaso", "Rob Knight", "Peter Maxwell"]
__license__ = "GPL"
__version__ = "1.0.1"
__maintainer__ = "Greg Caporaso"
__email__ = "caporaso@colorado.edu"
__status__ = "Production"

class GeneticCodeError(Exception):
    pass

class GeneticCodeInitError(ValueError, GeneticCodeError):
    pass

class InvalidCodonError(KeyError, GeneticCodeError):
    pass

_dna_trans = maketrans('TCAG','AGTC')

def _simple_rc(seq):
    """simple reverse-complement: works only on unambiguous uppercase DNA"""
    return seq.translate(_dna_trans)[::-1]

class GeneticCode(object):
    """Holds codon to amino acid mapping, and vice versa.

    Usage:  gc = GeneticCode(CodeSequence)
            sgc = GeneticCode(
            'FFLLSSSSYY**CC*WLLLLPPPPHHQQRRRRIIIMTTTTNNKKSSRRVVVVAAAADDEEGGGG')
            sgc['UUU'] == 'F'
            sgc['TTT'] == 'F'
            sgc['F'] == ['TTT', 'TTC']          #in arbitrary order
            sgc['*'] == ['TAA', 'TAG', 'TGA']   #in arbitrary order
    
    CodeSequence : 64 character string containing NCBI genetic code translation

    GeneticCode is immutable once created.
    """
    #class data: need the bases, the list of codons in UUU -> GGG order, and
    #a mapping from positions in the list back to codons. These should be the
    #same for all GeneticCode instances, and are immutable (therefore private).
    _nt = "TCAG"
    _codons = [a+b+c for a in _nt for b in _nt for c in _nt]

    def __init__(self, CodeSequence, ID=None, Name=None, StartCodonSequence=None):
        """Returns new GeneticCode object.

        CodeSequence : 64-character string containing NCBI representation 
        of the genetic code. Raises GeneticCodeInitError if length != 64.
        """
        if (len(CodeSequence) != 64):
            raise GeneticCodeInitError,\
                  "CodeSequence: %s has length %d, but expected 64"\
                  % (CodeSequence, len(CodeSequence))
                  
        self.CodeSequence = CodeSequence
        self.ID = ID
        self.Name = Name
        self.StartCodonSequence = StartCodonSequence
        start_codons = {}
        if StartCodonSequence:
            for codon, aa in zip(self._codons, StartCodonSequence):
                if aa != '-':
                    start_codons[codon] = aa
        self.StartCodons = start_codons
        codon_lookup = dict(zip(self._codons, CodeSequence))
        self.Codons = codon_lookup
        #create synonyms for each aa
        aa_lookup = {}
        for codon in self._codons:
            aa = codon_lookup[codon]
            if aa not in aa_lookup:
                aa_lookup[aa] = [codon]
            else:
                aa_lookup[aa].append(codon)
        self.Synonyms = aa_lookup
        sense_codons = codon_lookup.copy()
        #create sense codons
        stop_codons = self['*']
        for c in stop_codons:
            del sense_codons[c]
        self.SenseCodons = sense_codons
        #create anticodons    
        ac = {}
        for aa, codons in self.Synonyms.items():
            ac[aa] = map(_simple_rc, codons)
        self.Anticodons = ac

    def _analyze_quartet(self, codons, aa):
        """Analyzes a quartet of codons and amino acids: returns list of lists.

        Each list contains one block, splitting at R/Y if necessary.

        codons should be a list of 4 codons.
        aa should be a list of 4 amino acid symbols.
        
        Possible states:
            - All amino acids are the same: returns list of one quartet.
            - Two groups of 2 aa: returns list of two doublets.
            - One group of 2 and 2 groups of 1: list of one doublet, 2 singles.
            - 4 groups of 1: four singles.

        Note: codon blocks like Ile in the standard code (AUU, AUC, AUA) will
        be split when they cross the R/Y boundary, so [[AUU, AUC], [AUA]]. This
        would also apply to a block like AUC AUA AUG -> [[AUC],[AUA,AUG]], 
        although this latter pattern is not observed in the standard code.
        """
        if aa[0] == aa[1]:
            first_doublet = True
        else:
            first_doublet = False
        if aa[2] == aa[3]:
            second_doublet = True
        else:
            second_doublet = False
        if first_doublet and second_doublet and aa[1] == aa[2]:
            return [codons]
        else:
            blocks = []
            if first_doublet:
                blocks.append(codons[:2])
            else:
                blocks.extend([[codons[0]],[codons[1]]])
            if second_doublet:
                blocks.append(codons[2:])
            else:
                blocks.extend([[codons[2]],[codons[3]]])
            return blocks
        
    def _get_blocks(self):
        """Returns list of lists of codon blocks in the genetic code.
        
        A codon block can be:
            - a quartet, if all 4 XYn codons have the same amino acid.
            - a doublet, if XYt and XYc or XYa and XYg have the same aa.
            - a singlet, otherwise.

        Returns a list of the quartets, doublets, and singlets in the order
        UUU -> GGG.

        Note that a doublet cannot span the purine/pyrimidine boundary, and 
        a quartet cannot span the boundary between two codon blocks whose first
        two bases differ.
        """
        if hasattr(self, '_blocks'):
            return self._blocks
        else:
            blocks = []
            curr_codons = []
            curr_aa = []
            for index, codon, aa in zip(range(64),self._codons,self.CodeSequence):
                #we're in a new block if it's a new quartet or a different aa
                new_quartet = not index % 4
                if new_quartet and curr_codons:
                    blocks.extend(self._analyze_quartet(curr_codons, curr_aa))
                    curr_codons = []
                    curr_aa = []
                curr_codons.append(codon)
                curr_aa.append(aa)
            #don't forget to append last block
            if curr_codons:
                blocks.extend(self._analyze_quartet(curr_codons, curr_aa))
            self._blocks = blocks
            return self._blocks
           
    Blocks = property(_get_blocks)
    
    def __str__(self):
        """Returns CodeSequence that constructs the GeneticCode."""
        return self.CodeSequence

    def __repr__(self):
        """Returns reconstructable representation of the GeneticCode."""
        return 'GeneticCode(%s)' % str(self)
    
    def __cmp__(self, other):
        """ Allows two GeneticCode objects to be compared to each other.
        Two GeneticCode objects are equal if they have equal CodeSequences.
        """
        return cmp(str(self), str(other))

    def __getitem__(self, item):
        """Returns amino acid corresponding to codon, or codons for an aa.
        
        Returns [] for empty list of codons, 'X' for unknown amino acid.
        """
        if len(item) == 1:  #amino acid
            return self.Synonyms.get(item, [])
        elif len(item) == 3:    #codon
            key = item.upper()
            key = key.replace('U', 'T')
            return self.Codons.get(key, 'X')
        else:
            raise InvalidCodonError, "Codon or aa %s has wrong length" % item
            
    def translate(self, dna, start=0):
        """ Translates DNA to protein with current GeneticCode.
        
        dna         = a string of nucleotides
        start       = position to begin translation (used to implement frames)
        
        Returns string containing amino acid sequence. Translates the entire
        sequence: it is the caller's responsibility to find open reading frames.

        NOTE: should return Protein object when we have a class for it.
        """
        if not dna:
            return ''
        if start + 1 > len(dna):
            raise ValueError, "Translation starts after end of RNA"
        return ''.join([self[dna[i:i+3]] for i in range(start, len(dna)-2, 3)])

    def sixframes(self, dna):
        """Returns six-frame translation as dict containing {frame:translation}
        """
        reverse = dna.rc()
        return [self.translate(dna, start) for start in range(3)] + \
               [self.translate(reverse, start) for start in range(3)]

    def isStart(self, codon):
        """Returns True if codon is a start codon, False otherwise."""
        fixed_codon = codon.upper().replace('U','T')
        return fixed_codon in self.StartCodons

    def isStop(self, codon):
        """Returns True if codon is a stop codon, False otherwise."""
        return self[codon] == '*'

    def changes(self, other):
        """Returns dict of {codon:'XY'} for codons that differ.
        
        X is the string representation of the amino acid in self, Y is the
        string representation of the amino acid in other. Always returns a
        2-character string.
        """
        changes = {}
        try:
            other_code = other.CodeSequence
        except AttributeError:  #try using other directly as sequence
            other_code = other
        for codon, old, new in zip(self._codons, self.CodeSequence, other_code):
            if old != new:
                changes[codon] = old+new
        return changes


NcbiGeneticCodeData = [GeneticCode(*data) for data in [
[
'FFLLSSSSYY**CC*WLLLLPPPPHHQQRRRRIIIMTTTTNNKKSSRRVVVVAAAADDEEGGGG',
1,
'Standard Nuclear',
'---M---------------M---------------M----------------------------',
],
[
'FFLLSSSSYY**CCWWLLLLPPPPHHQQRRRRIIMMTTTTNNKKSS**VVVVAAAADDEEGGGG',
2,
'Vertebrate Mitochondrial',
'--------------------------------MMMM---------------M------------',
],
[
'FFLLSSSSYY**CCWWTTTTPPPPHHQQRRRRIIMMTTTTNNKKSSRRVVVVAAAADDEEGGGG',
3,
'Yeast Mitochondrial',
'----------------------------------MM----------------------------',
],
[
'FFLLSSSSYY**CCWWLLLLPPPPHHQQRRRRIIIMTTTTNNKKSSRRVVVVAAAADDEEGGGG',
4,
'Mold, Protozoan, and Coelenterate Mitochondrial, and Mycoplasma/Spiroplasma Nuclear',
'--MM---------------M------------MMMM---------------M------------',
],
[
'FFLLSSSSYY**CCWWLLLLPPPPHHQQRRRRIIMMTTTTNNKKSSSSVVVVAAAADDEEGGGG',
5,
'Invertebrate Mitochondrial',
'---M----------------------------MMMM---------------M------------',
],
[
'FFLLSSSSYYQQCC*WLLLLPPPPHHQQRRRRIIIMTTTTNNKKSSRRVVVVAAAADDEEGGGG',
6,
'Ciliate, Dasycladacean and Hexamita Nuclear',
'-----------------------------------M----------------------------',
],
[
'FFLLSSSSYY**CCWWLLLLPPPPHHQQRRRRIIIMTTTTNNNKSSSSVVVVAAAADDEEGGGG',
9,
'Echinoderm and Flatworm Mitochondrial',
'-----------------------------------M---------------M------------',
],
[
'FFLLSSSSYY**CCCWLLLLPPPPHHQQRRRRIIIMTTTTNNKKSSRRVVVVAAAADDEEGGGG',
10,
'Euplotid Nuclear',
'-----------------------------------M----------------------------',
],
[
'FFLLSSSSYY**CC*WLLLLPPPPHHQQRRRRIIIMTTTTNNKKSSRRVVVVAAAADDEEGGGG',
11,
'Bacterial Nuclear and Plant Plastid',
'---M---------------M------------MMMM---------------M------------',
],
[
'FFLLSSSSYY**CC*WLLLSPPPPHHQQRRRRIIIMTTTTNNKKSSRRVVVVAAAADDEEGGGG',
12,
'Alternative Yeast Nuclear',
'-------------------M---------------M----------------------------',
],
[
'FFLLSSSSYY**CCWWLLLLPPPPHHQQRRRRIIMMTTTTNNKKSSGGVVVVAAAADDEEGGGG',
13,
'Ascidian Mitochondrial',
'-----------------------------------M----------------------------',
],
[
'FFLLSSSSYYY*CCWWLLLLPPPPHHQQRRRRIIIMTTTTNNNKSSSSVVVVAAAADDEEGGGG',
14,
'Alternative Flatworm Mitochondrial',
'-----------------------------------M----------------------------',
],
[
'FFLLSSSSYY*QCC*WLLLLPPPPHHQQRRRRIIIMTTTTNNKKSSRRVVVVAAAADDEEGGGG',
15,
'Blepharisma Nuclear',
'-----------------------------------M----------------------------',
],
[
'FFLLSSSSYY*LCC*WLLLLPPPPHHQQRRRRIIIMTTTTNNKKSSRRVVVVAAAADDEEGGGG',
16,
'Chlorophycean Mitochondrial',
'-----------------------------------M----------------------------',
],
[
'FFLLSSSSYY**CCWWLLLLPPPPHHQQRRRRIIMMTTTTNNNKSSSSVVVVAAAADDEEGGGG',
20,
'Trematode Mitochondrial',
'-----------------------------------M---------------M------------',
],
[
'FFLLSS*SYY*LCC*WLLLLPPPPHHQQRRRRIIIMTTTTNNKKSSRRVVVVAAAADDEEGGGG',
22,
'Scenedesmus obliquus Mitochondrial',
'-----------------------------------M----------------------------',
],
[
'FF*LSSSSYY**CC*WLLLLPPPPHHQQRRRRIIIMTTTTNNKKSSRRVVVVAAAADDEEGGGG',
23,
'Thraustochytrium Mitochondrial',
],
]]

#build dict of GeneticCodes keyed by ID (as int, not str)
GeneticCodes = dict([(i.ID, i) for i in NcbiGeneticCodeData])
#add str versions for convenience
for key, value in GeneticCodes.items():
    GeneticCodes[str(key)] = value

DEFAULT = GeneticCodes[1]
