# Supplementary material for: Pitfalls of the most commonly used models of context dependent substitution
Source: Biol Direct. 2008 Dec 16;3:52. doi: 10.1186/1745-6150-3-52 (PMC2628887; doi:10.1186/1745-6150-3-52)
Supplement: Additional file 1 — Modified version of PyCogent library. Archive of the PyCogent library developed for this study from PyCogent version 1.1. [file 1745-6150-3-52-S1.zip › HuttleyAdditional1/cogent/db/__init__.py]

#!/usr/bin/env python
"""db: provides support libraries for database retrieval.
"""

__all__ = ['ncbi', 'util', 'rfam', 'pdb']

__author__ = ""
__copyright__ = "Copyright 2007, The Cogent Project"
__credits__ = ["Rob Knight", "Mike Robeson", "Zongzhi Liu"]
__license__ = "GPL"
__version__ = "1.0.1"
__maintainer__ = "Rob Knight"
__email__ = "rob@spot.colorado.edu"
__status__ = "Production"

"""Need to add:

    rfam            RNA families database
    go              Gene Ontology
    kegg            KEGG metabolic pathways and related file formats
    pfam            Protein families database
    pdb             Protein Data Bank
    ndb             Nucleotide Data Bank ('Atlas' files)
"""
