# Supplementary material for: Pitfalls of the most commonly used models of context dependent substitution
Source: Biol Direct. 2008 Dec 16;3:52. doi: 10.1186/1745-6150-3-52 (PMC2628887; doi:10.1186/1745-6150-3-52)
Supplement: Additional file 1 — Modified version of PyCogent library. Archive of the PyCogent library developed for this study from PyCogent version 1.1. [file 1745-6150-3-52-S1.zip › HuttleyAdditional1/cogent/draw/__init__.py]

#!/usr/bin/env python
from linear import colors, \
        TrackDefn, Display, DisplayPolicy, \
        Area, Arrow, BluntArrow, Box, Diamond, Line, Scale

from legend import Legend

__all__ = ['dendrogram', 'dotplot', 'legend', 'linear', 'colors', 'TrackDefn',
           'Display', 'DisplayPolicy', 'Area', 'Arrow', 'BluntArrow', 'Box',
           'Diamond', 'Line', 'Scale', 'Legend']

__author__ = ""
__copyright__ = "Copyright 2007, The Cogent Project"
__contributors__ = ["Peter Maxwell", "Gavin Huttley", "Rob Knight", 
                    "Zongzhi Liu", "Matthew Wakefield"]
__license__ = "GPL"
__version__ = "1.0.1"
__maintainer__ = "Gavin Huttley"
__email__ = "gavin.huttley@anu.edu.au"
__status__ = "Production"
