# Supplementary material for: Pitfalls of the most commonly used models of context dependent substitution
Source: Biol Direct. 2008 Dec 16;3:52. doi: 10.1186/1745-6150-3-52 (PMC2628887; doi:10.1186/1745-6150-3-52)
Supplement: Additional file 1 — Modified version of PyCogent library. Archive of the PyCogent library developed for this study from PyCogent version 1.1. [file 1745-6150-3-52-S1.zip › HuttleyAdditional1/cogent/format/__init__.py]

#!/usr/bin/env python
"""Package cogent.format: provides modules for writing specific file formats.

Currently provides:
    mage: writers for the MAGE 3D visualization program
    xml:  xml base class
    file: general functions to read and write files
"""
__all__ = ['alignment', 'fasta', 'mage', 'nexus', 'pdb_color', 'phylip', 
           'table']

__author__ = ""
__copyright__ = "Copyright 2007, The Cogent Project"
__credits__ = ["Jeremy Widmann", "Gavin Huttley", "Matthew Wakefield",
                    "Rob Knight", "Sandra Smit", "Peter Maxwell"]
__license__ = "GPL"
__version__ = "1.0.1"
__maintainer__ = "Gavin Huttley"
__email__ = "gavin.huttley@anu.edu.au"
__status__ = "Production"
