# Supplementary material for: Pitfalls of the most commonly used models of context dependent substitution
Source: Biol Direct. 2008 Dec 16;3:52. doi: 10.1186/1745-6150-3-52 (PMC2628887; doi:10.1186/1745-6150-3-52)
Supplement: Additional file 1 — Modified version of PyCogent library. Archive of the PyCogent library developed for this study from PyCogent version 1.1. [file 1745-6150-3-52-S1.zip › HuttleyAdditional1/cogent/format/nexus.py]

#!/usr/bin/env python

__author__ = "Gavin Huttley"
__copyright__ = "Copyright 2007, The Cogent Project"
__credits__ = ["Gavin Huttley"]
__license__ = "GPL"
__version__ = "1.0.1"
__maintainer__ = "Gavin Huttley"
__email__ = "gavin.huttley@anu.edu.au"
__status__ = "Production"

def nexus_from_alignment(aln, seq_type, interleave_len=50):
    """returns a nexus formatted string
    
    Arguments:
        - seq_type: dna, rna, or protein
        - interleave_len: the line width"""
    if aln.isRagged():
        raise ValueError, "Sequences in alignment are not all the same " +\
                          "length. Cannot generate NEXUS format."
    num_seq = len(aln.Seqs)
    if not aln or not num_seq:
        return ""
    aln_len = aln.SeqLen
    nexus_out = ["#NEXUS\n\nbegin data;"]
    nexus_out.append("    dimensions ntax=%d nchar=%d;" % (num_seq,
                                                     aln_len))
    nexus_out.append("    format datatype=%s interleave=yes missing=? " % \
                                                    seq_type + "gap=-;")
    nexus_out.append("    matrix")
    cur_ix = 0
    while cur_ix < aln_len:
        nexus_out.extend(["    %s    %s" % (x, y[cur_ix:cur_ix + \
            interleave_len]) for x, y in aln.NamedSeqs.items()])
        nexus_out.append("")
        cur_ix += interleave_len
    nexus_out.append("    ;\nend;")
    
    return '\n'.join(nexus_out)
