# Supplementary material for: Pitfalls of the most commonly used models of context dependent substitution
Source: Biol Direct. 2008 Dec 16;3:52. doi: 10.1186/1745-6150-3-52 (PMC2628887; doi:10.1186/1745-6150-3-52)
Supplement: Additional file 1 — Modified version of PyCogent library. Archive of the PyCogent library developed for this study from PyCogent version 1.1. [file 1745-6150-3-52-S1.zip › HuttleyAdditional1/cogent/maths/__init__.py]

#!/usr/bin/env python

__all__ = ['function_optimisation',
           'geometry',
           'markov',
           'matrix_exponentiation',
           'matrix_logarithm',
           'optimiser',
           'optimisers',
           'scipy_optimisers',
           'scipy_optimize',
           'simannealingoptimiser',
           'solve',
           'svd']


__author__ = ""
__copyright__ = "Copyright 2007, The Cogent Project"
__credits__ = ["Gavin Huttley", "Peter Maxwell", "Matthew Wakefield",
                    "Rob Knight", "Edward Lang", "Sandra Smit"]
__license__ = "GPL"
__version__ = "1.0.1"
__maintainer__ = "Gavin Huttley"
__email__ = "gavin.huttley@anu.edu.au"
__status__ = "Production"
