# Supplementary material for: Pitfalls of the most commonly used models of context dependent substitution
Source: Biol Direct. 2008 Dec 16;3:52. doi: 10.1186/1745-6150-3-52 (PMC2628887; doi:10.1186/1745-6150-3-52)
Supplement: Additional file 1 — Modified version of PyCogent library. Archive of the PyCogent library developed for this study from PyCogent version 1.1. [file 1745-6150-3-52-S1.zip › HuttleyAdditional1/cogent/maths/geometry.py]

#!/usr/bin/env python
"""Code for geometric operations, e.g. distances and center of mass."""
from __future__ import division
from numpy import array, take, sum, newaxis

from math import sqrt

__author__ = "Sandra Smit"
__copyright__ = "Copyright 2007, The Cogent Project"
__credits__ = ["Sandra Smit", "Gavin Huttley", "Rob Knight"]
__license__ = "GPL"
__version__ = "1.0.1"
__maintainer__ = "Sandra Smit"
__email__ = "sandra.smit@colorado.edu"
__status__ = "Production"

def center_of_mass(coordinates, weights=-1):
    """Calculates the center of mass for a dataset.

    coordinates, weights can be two things:
    either: coordinates = array of coordinates, where one column contains
        weights, weights = index of column that contains the weights
    or: coordinates = array of coordinates, weights = array of weights

    weights = -1 by default, because the simplest case is one dataset, where
        the last column contains the weights.
    If weights is given as a vector, it can be passed in as row or column.
    """
    if isinstance(weights,int):
        return center_of_mass_one_array(coordinates,weights)
    else:
        return center_of_mass_two_array(coordinates,weights)

def center_of_mass_one_array(data,weight_idx=-1):
    """Calculates the center of mass for a dataset

    data should be an array of x1,...,xn,r coordinates, where r is the 
        weight of the point
    """
    data = array(data)
    coord_idx = range(data.shape[1])
    del coord_idx[weight_idx]
    coordinates = take(data,(coord_idx),1)
    weights = take(data,(weight_idx,),1)
    return sum(coordinates * weights, 0)/sum(weights, 0)

def center_of_mass_two_array(coordinates,weights):
    """Calculates the center of mass for a set of weighted coordinates

    coordinates should be an array of coordinates
    weights should be an array of weights. Should have same number of items
        as the coordinates. Can be either row or column.
    """
    coordinates = array(coordinates)
    weights = array(weights)
    try:
        return sum(coordinates * weights, 0)/sum(weights, 0)
    except ValueError:
        weights = weights[:,newaxis]
        return sum(coordinates * weights, 0)/sum(weights, 0)

def distance(first, second):
    """Calculates Euclideas distance between two vectors (or arrays).

    WARNING: Vectors have to be the same dimension.
    """
    return sqrt(sum(((first - second) ** 2).ravel()))
