# Supplementary material for: Pitfalls of the most commonly used models of context dependent substitution
Source: Biol Direct. 2008 Dec 16;3:52. doi: 10.1186/1745-6150-3-52 (PMC2628887; doi:10.1186/1745-6150-3-52)
Supplement: Additional file 1 — Modified version of PyCogent library. Archive of the PyCogent library developed for this study from PyCogent version 1.1. [file 1745-6150-3-52-S1.zip › HuttleyAdditional1/cogent/maths/matrix/distance.py]

#!/usr/bin/env python
"""Code supporting distance matrices with arbitrary row/column labels.

Currently used to support amino acid distance matrices and similar.

NOTE: This is _much_ slower than using a numpy array. It is primarily 
convenient when you want to index into a matrix by keys (e.g. by amino acid
labels) and when you expect to have a lot of missing values. You will probably
want to use this for prototyping, then move to numpy arrays if and when
performance becomes an issue.
"""

from cogent.util.misc import Delegator
from cogent.util.dict2d import Dict2D
from copy import deepcopy

__author__ = "Greg Caporaso"
__copyright__ = "Copyright 2007, The Cogent Project"
__credits__ = ["Greg Caporaso", "Rob Knight"]
__license__ = "GPL"
__version__ = "1.0.1"
__maintainer__ = "Greg Caporaso"
__email__ = "caporaso@colorado.edu"
__status__ = "Production"

class DistanceMatrix(Dict2D, Delegator):
    """ 2D dict giving distances from A to B and vice versa """

    # default set of amino acids
    RowOrder = list('ACDEFGHIKLMNPQRSTVWY')
    ColOrder = list('ACDEFGHIKLMNPQRSTVWY')
    Pad = True
    
    def __init__(self, data=None, RowOrder=None, ColOrder=None, Default=None,
        Pad=None, RowConstructor=None, info=None):
        """ Init dict with pre-exisitng data: dict of dicts
            Usage:
                data = distance matrix in form acceptable by Dict2D class
                RowOrder = list of 'interesting keys', default is the set of
                    all amino acids
                ColOrder = list of 'interesting keys', default is the set of
                    all amino acids
                Default = value to set padded elements to
                Pad = boolean describing whether to fill object to hold all 
                    possible elements based on RowOrder and ColOrder
                RowConstructor = constructor to use when building inner 
                    objects, default dict
                info = the AAIndexRecord object

            Power = Power the original matrix has been raised to yield current
              matrix
        """
        if RowOrder is not None:
            self.RowOrder = RowOrder
        if ColOrder is not None:
            self.ColOrder = ColOrder
        if Pad is not None:
            self.Pad = Pad
        # Initialize super class attributes
        Dict2D.__init__(self, data=data, RowOrder=self.RowOrder,\
                ColOrder=self.ColOrder, Default=Default, Pad=self.Pad,\
                RowConstructor=RowConstructor)
        Delegator.__init__(self, info)
        
        # The power to which the original data has been raised to give
        # the current data, starts at 1., modified by elementPow()
        # accessed as self.Power
        self.__dict__['Power'] = 1.

    def elementPow(self, power, ignore_invalid=True):
        """ Raises all elements in matrix to power
            
            power: the power to raise all elements in the matrix to,
                must be a floatable value or a TypeError is raise
            ignore_invalid: leaves invalid (not floatable) 
                matrix data untouched
        
        """
        try:
            n = float(power)
        except ValueError:
            raise TypeError, 'Must pass a floatable value to elementPow'
       
        if ignore_invalid:
            def Pow(x):
                try:
                    return x**n
                except TypeError:
                    return x
        else:
            def Pow(x):
                return x**n
            
        self.scale(Pow)
        self.Power = self.Power * n
                                
    def copy(self):
        """ Returns a deep copy of the DistanceMatrix object """
        # Is there a better way to do this? It's tricky to keep the delegator
        # part functioning
        return deepcopy(self)
    
