# Supplementary material for: Pitfalls of the most commonly used models of context dependent substitution
Source: Biol Direct. 2008 Dec 16;3:52. doi: 10.1186/1745-6150-3-52 (PMC2628887; doi:10.1186/1745-6150-3-52)
Supplement: Additional file 1 — Modified version of PyCogent library. Archive of the PyCogent library developed for this study from PyCogent version 1.1. [file 1745-6150-3-52-S1.zip › HuttleyAdditional1/cogent/maths/stats/kendall.py]

"""
Computes kendalls tau statistic and associated probabilities. A wrapper
function is provided in cogent.maths.stats.kendall_correlation

Translated from R 2.5 by Gavin Huttley
"""

from __future__ import division
from math import floor, sqrt
from cogent.maths.stats.distribution import zprob

__author__ = "Gavin Huttley"
__copyright__ = "Copyright 2007, The Cogent Project"
__credits__ = ["Gavin Huttley"]
__license__ = "GPL"
__version__ = "1.0.1"
__maintainer__ = "Gavin Huttley"
__email__ = "Gavin.Huttley@anu.edu.au"
__status__ = "Production"

def as_paired_ranks(x, y):
    """return as matrix of paired ranks"""
    n = len(x)
    paired = zip(x,y)
    x = list(x)
    y = list(y)
    x.sort()
    y.sort()
    rank_val_map_x = dict(zip(x, range(n)))
    rank_val_map_y = dict(zip(y, range(n)))
    ranked = []
    for i in range(n):
        ranked += [[rank_val_map_x[paired[i][0]], rank_val_map_y[paired[i][1]]]]
    return ranked

def ckendall(k, n, w):
    # translated from R 2.5
    combin = n*(n-1)/2
    if k < 0 or k > combin:
        return 0
    if w[n][k] < 0:
        if n == 1:
            w[n][k] = k == 0
        else:
            s = 0
            for i in range(n):
                result = ckendall(k-i, n-1, w)
                s += result
            w[n][k] = s
    return w[n][k]

def pkendall(x, n, divisor, working):
    # translated from R 2.5
    q = floor(x + 1e-7)
    if q < 0:
        x = 0
    elif q > n * (n - 1) / 2:
        x = 1
    else:
        p = 0
        for k in range(int(q)+1):
            result = ckendall(k, n, working)
            p += result
        x = p / divisor
    return x

def kendalls_tau(x, y, return_p=True):
    """returns kendall's tau
    
    Arguments:
        - return_p: returns the probability from the normal approximation when
          True, otherwise just returns tau"""
    ranked = as_paired_ranks(x, y)
    n = len(ranked)
    denom = n * (n-1) / 2
    con = 0
    discor = 0
    x_tied = 0
    y_tied = 0
    for i in range(n-1):
        x_1 = ranked[i][0]
        y_1 = ranked[i][1]
        for j in range(i+1, n):
            x_2 = ranked[j][0]
            y_2 = ranked[j][1]
            x_diff = x_1 - x_2
            y_diff = y_1 - y_2
            if x_diff * y_diff > 0:
                con += 1
            elif x_diff and y_diff:
                discor += 1
            else:
                if x_diff:
                    y_tied += 1
                if y_diff:
                    x_tied += 1
    diff = con - discor
    total = con + discor
    denom = (total + y_tied)**0.5 * (total + x_tied)**0.5
    variance = (4*n + 10) / (9*n * (n-1))
    tau = diff / denom
    stat = tau
    if x_tied or y_tied:
        if x_tied:
            x_tied += 1
        if y_tied:
            y_tied += 1
        t1 = x_tied * (x_tied-1) / 2
        t0 = n*(n-1)/2
        t2 = y_tied * (y_tied-1) / 2
        stat = tau * sqrt((t0-t1)*(t0-t2))
        v0 = n * (n - 1) * (2 * n + 5)
        vt = x_tied * (x_tied - 1) * (2 * x_tied + 5)
        vu = y_tied * (y_tied - 1) * (2 * y_tied + 5)
        v1 = x_tied * (x_tied - 1) * y_tied * (y_tied - 1)
        v2 = x_tied * (x_tied - 1) * (x_tied - 2) * y_tied * (y_tied - 1) *\
                                                    (y_tied - 2)
        variance = (v0 - vt - vu) / 18 + v1 / (2 * n * (n - 1)) + v2 / (9 * n * \
                                                        (n - 1) * (n - 2))
    if return_p:
        return tau, zprob(stat / variance**0.5)
    else:
        return tau
