# Supplementary material for: Pitfalls of the most commonly used models of context dependent substitution
Source: Biol Direct. 2008 Dec 16;3:52. doi: 10.1186/1745-6150-3-52 (PMC2628887; doi:10.1186/1745-6150-3-52)
Supplement: Additional file 1 — Modified version of PyCogent library. Archive of the PyCogent library developed for this study from PyCogent version 1.1. [file 1745-6150-3-52-S1.zip › HuttleyAdditional1/cogent/parse/cmfinder.py]

#!/usr/bin/env python

from cogent.util.transform import make_trans
from cogent.struct.rna2d   import wuss_to_vienna, Pairs
from cogent.parse.rfam     import RfamParser

__author__ = "Shandy Wikman"
__copyright__ = "Copyright 2007, The Cogent Project"
__contributors__ = ["Shandy Wikman"]
__license__ = "GPL"
__version__ = "1.0.1"
__maintainer__ = "Shandy Wikman"
__email__ = "ens01svn@cs.umu.se"
__status__ = "Development"

def CMfinderParser(lines):
    """Parser for CMfinder output format

    Parser tested through RfamParser test
    """
    for info, alignment, struct in RfamParser(lines,strict=False):
        struct = wuss_to_vienna(struct)
        pairs = struct.toPairs()
    return [alignment, pairs]
    
