# Supplementary material for: Pitfalls of the most commonly used models of context dependent substitution
Source: Biol Direct. 2008 Dec 16;3:52. doi: 10.1186/1745-6150-3-52 (PMC2628887; doi:10.1186/1745-6150-3-52)
Supplement: Additional file 1 — Modified version of PyCogent library. Archive of the PyCogent library developed for this study from PyCogent version 1.1. [file 1745-6150-3-52-S1.zip › HuttleyAdditional1/cogent/parse/cut.py]

#!/usr/bin/env python
"""Parser for the EMBOSS .cut codon usage table.

Currently just reads the codons and their counts into a dict.
"""
__author__ = "Rob Knight"
__copyright__ = "Copyright 2007, The Cogent Project"
__contributors__ = ["Rob Knight"]
__license__ = "GPL"
__version__ = "1.0.1"
__maintainer__ = "Rob Knight"
__email__ = "rob@spot.colorado.edu"
__status__ = "Development"

def cut_parser(lines):
    """cut format parser

    Takes lines from a cut file as input.
    returns dict of {codon:count}.
    """
    result = {}
    for line in lines:
        if line.startswith('#'):
            continue
        if not line.strip():
            continue
        fields = line.split()
        result[fields[0]] = float(fields[-1])
    return result
