# Supplementary material for: Pitfalls of the most commonly used models of context dependent substitution
Source: Biol Direct. 2008 Dec 16;3:52. doi: 10.1186/1745-6150-3-52 (PMC2628887; doi:10.1186/1745-6150-3-52)
Supplement: Additional file 1 — Modified version of PyCogent library. Archive of the PyCogent library developed for this study from PyCogent version 1.1. [file 1745-6150-3-52-S1.zip › HuttleyAdditional1/cogent/parse/genbank.py]

#!/usr/bin/env python
from cogent.parse.record import FieldWrapper
from cogent.parse.record_finder import DelimitedRecordFinder, \
    LabeledRecordFinder
from cogent.core.genetic_code import GeneticCodes
from string import maketrans, strip, rstrip
from cogent.core.moltype import PROTEIN, DNA, ASCII
from cogent.core.annotation import Feature
from cogent.core.info import Info

__author__ = "Rob Knight"
__copyright__ = "Copyright 2007, The Cogent Project"
__credits__ = ["Rob Knight", "Peter Maxwell", "Matthew Wakefield",
                    "Gavin Huttley"]
__license__ = "GPL"
__version__ = "1.0.1"
__maintainer__ = "Rob Knight"
__email__ = "rob@spot.colorado.edu"
__status__ = "Production"

all_chars = maketrans('','')
dna_lc =     'utacgrywsmkbdhvn'
dna_lc_cmp = 'aatgcyrwskmvhdbn'
dna_trans = maketrans(dna_lc+dna_lc.upper(),dna_lc_cmp+dna_lc_cmp.upper())
rna_lc =     'utacgrywsmkbdhvn'
rna_lc_cmp = 'aaugcyrwskmvhdbn'
rna_trans = maketrans(rna_lc+rna_lc.upper(),rna_lc_cmp+rna_lc_cmp.upper())

locus_fields = [None, 'locus','length', None, 'mol_type','topology','db','date']
_locus_parser = FieldWrapper(locus_fields)

#need to turn off line stripping, because whitespace is significant
GbFinder = DelimitedRecordFinder('//', constructor=rstrip)

def parse_locus(line):
    """Parses a locus line, including conversion of Length to an int.
    
    WARNING: Gives incorrect results on legacy records that omit the topology. 
    All records spot-checked on 8/30/05 had been updated to include the topology
    even when prior versions omitted it.
    """
    result = _locus_parser(line)
    result['length'] = int(result['length'])
    if None in result:
        del result[None]
    return result

def parse_single_line(line):
    """Generic parser: splits off the label, and return the rest."""
    label, data = line.split(None, 1)
    return data.rstrip()

def indent_splitter(lines):
    """Yields the lines whenever it hits a line with same indent level as first.
    """
    first_line = True
    curr = []
    for line in lines:
        #skip blank lines
        line = line.rstrip()
        if not line:
            continue
        #need to figure out indent if first line
        if first_line:
            indent = len(line) - len(line.lstrip())
            curr.append(line)
            first_line = False
        elif len(line) > indent and line[indent].isspace():
            curr.append(line)
        else:   #got a line that doesn't match the indent
            yield curr
            curr = [line]
    if curr:
        yield curr

def parse_sequence(lines, constructor=''.join):
    """Parses a GenBank sequence block. Doesn't care about ORIGIN line."""
    result = []
    for i in lines:
        if i.startswith('ORIGIN'):
            continue
        result.append(i.translate(all_chars, '0123456789 \t\n\r/'))
    return constructor(result)

def block_consolidator(lines):
    """Takes block with label and multiline data, and returns (label, [data]).
    
    [data] will be list of lines of data, including first line w/o label.
    """
    data = []
    first = True
    for line in lines:
        if first:   #find label
            line = line.split(None, 1)
            if len(line) == 2:
                label, curr = line
            else:
                label = line[0]
                curr = ""
            data.append(curr)
            first = False
        else:
            data.append(line)
    return label, data

def parse_organism(lines):
    """Takes ORGANISM block. Returns organism, [taxonomy].
    
    NOTE: Adds species to end of taxonomy if identifiable.
    """
    label, data = block_consolidator(lines)
    #get 'species'
    species = data[0].strip()
    #get rest of taxonomy
    taxonomy = ' '.join(data[1:])
    #normalize whitespace, including deleting newlines
    taxonomy = ' '.join(taxonomy.split())
    #separate by semicolons
    taxa = map(strip, taxonomy.split(';'))  #get rid of leading/trailing spaces
    #delete trailing period if present
    last = taxa[-1]
    if last.endswith('.'):
        taxa[-1] = last[:-1]
    return species, taxa

def is_feature_component_start(line):
    """Checks if a line starts with '/', ignoring whitespace."""
    return line.lstrip().startswith('/')

feature_component_iterator = LabeledRecordFinder(is_feature_component_start)

_join_with_empty = dict.fromkeys(['translation'])
_leave_as_lines = {}

def parse_feature(lines):
    """Parses a feature. Doesn't handle subfeatures.
    
    Returns dict containing:
    'type': source, gene, CDS, etc.
    'location': unparsed location string
    ...then, key-value pairs for each annotation, 
        e.g. '/gene="MNBH"' -> {'gene':['MNBH']} (i.e. quotes stripped)
    All relations are assumed 'to many', and order will be preserved.
    """
    result = {}
    type_, data = block_consolidator(lines)
    result['type'] = type_
    location = []
    found_feature = False
    for curr_line_idx, line in enumerate(data):
        if line.lstrip().startswith('/'):
            found_feature = True
            break
        else:
            location.append(line)
    result['raw_location'] = location
    try:
        result['location'] = \
            parse_location_line(location_line_tokenizer(location))
    except (TypeError, ValueError):
        result['location'] = None
    if not found_feature:
        return result
    fci = feature_component_iterator
    for feature_component in fci(data[curr_line_idx:]):
        first = feature_component[0].lstrip()[1:]   #remove leading space, '/'
        try:
            label, first_line = first.split('=', 1)
        except ValueError:   #sometimes not delimited by =
            label, first_line = first, ''
        #chop off leading quote if appropriate
        if first_line.startswith('"'):
            first_line = first_line[1:]
        remainder = [first_line] + feature_component[1:]
        #chop off trailing quote, if appropriate
        last_line = remainder[-1].rstrip()
        if last_line.endswith('"'):
            remainder[-1] = last_line[:-1]
        if label in _join_with_empty:
            curr_data = ''.join(map(strip, remainder))
        elif label in _leave_as_lines:
            curr_data = remainder
        else:
            curr_data = ' '.join(map(strip, remainder))
        if label not in result:
            result[label.lower()] = []
        result[label.lower()].append(curr_data)
    return result

def location_line_tokenizer(lines):
    """Tokenizes location lines into spans, joins and complements."""
    curr = []
    text = ' '.join(map(strip, lines))
    for char in text:
        if char == '(':
            yield ''.join(curr).strip() + char
            curr = []
        elif char == ')':
            if curr:
                yield ''.join(curr).strip()
            yield char
            curr = []
        elif char == ',':
            if curr:
                yield ''.join(curr).strip()
            yield ','
            curr = []
        else:
            curr.append(char)
    if curr:
        yield ''.join(curr).strip()

def parse_simple_location_segment(segment):
    """Parses location segment of form a..b or a, incl. '<' and '>'."""
    first_ambiguity, second_ambiguity = None, None
    if '..' in segment:
        first, second = segment.split('..')
        if not first[0].isdigit():
            first_ambiguity = first[0]
            first = long(first[1:])
        else:
            first = long(first)
        if not second[0].isdigit():
            second_ambiguity = second[0]
            second = long(second[1:])
        else:
            second = long(second)
        
        return Location([Location(first, Ambiguity=first_ambiguity), \
            Location(second, Ambiguity=second_ambiguity)])
    else:
        if not segment[0].isdigit():
            first_ambiguity = segment[0]
            segment = segment[1:]
        return Location(long(segment), Ambiguity=first_ambiguity)

def parse_location_line(tokens, parser=parse_simple_location_segment):
    """Parses location line tokens into location list."""
    stack = []
    curr = stack
    for t in tokens:
        if t .endswith('('):
            new = [curr, t]
            curr.append(new)
            curr = new
        elif t == ',':  #ignore
            continue
        elif t == ')':
            parent, type_ = curr[:2]
            children = curr[2:]
            if type_ == 'complement(':
                children.reverse()
                for c in children:
                    c.Strand *= -1
            curr_index = parent.index(curr)
            del parent[curr_index]
            parent[curr_index:curr_index] = children[:]
            curr = parent
        else:
            curr.append(parser(t))
    return LocationList(stack)
            
class Location(object):
    """GenBank location object. Integer, or low, high, or 2-base bound.
   
    data must either be a long, an object that can be coerced to a long, or a 
        sequence of two BasePosition objects. It can _not_ be two numbers.
    Ambiguity should be None (the default), '>', or '<'.
    IsBetween should be False (the default), or True.
    IsBounds should be False(the default, indicates range), or True.
    Accession should be an accession, or None (default).
    Db should be a database identifier, or None (default).
    Strand should be 1 (forward, default) or -1 (reverse).
    
    WARNING: This Location will allow you to do things that can't happen in
    GenBank, such as having a start and stop that aren't from the same
    accession. No validation is performed to prevent this. All reasonable
    cases should work.
    
    WARNING: Coordinates are based on 1, not 0, as in GenBank format.
    """
    def __init__(self, data, Ambiguity=None, IsBetween=False, IsBounds=False, \
            Accession=None, Db=None, Strand=1):
        """Returns new LocalLocation object."""
        try:
            data = long(data)
        except TypeError:
            pass    #assume was two Location objects.
        self._data = data
        self.Ambiguity = Ambiguity
        self.IsBetween = IsBetween
        self.IsBounds = IsBounds
        self.Accession = Accession
        self.Db = Db
        self.Strand = Strand
    
    def __str__(self):
        """Returns self in string format.
        
        WARNING: More permissive than GenBank's Backus-Naur form allows. If
        you abuse this object, you'll get results that aren't valid GenBank
        locations.
        """
        if self.IsBetween:  #between two bases
            try:
                first, last = self._data
                curr = '%s^%s' % (first, last)
            except TypeError:   #only one base? must be this or the next
                curr = '%s^%s' % (first, first+1)
        else:   #not self.IsBetween
            try:
                data = long(self._data)
                #if the above line succeeds, we've got a single item
                if self.Ambiguity:
                    curr = self.Ambiguity + str(data)
                else:
                    curr = str(data)
            except TypeError:
                #if long conversion failed, should have two LocalLocation objects
                first, last = self._data
                if self.IsBounds:
                    curr = '(%s%s%s)' % (first, '.', last)
                else:
                    curr = '%s%s%s' % (first, '..', last)
        #check if we need to add on the accession and database
        if self.Accession:
            curr = self.Accession + ':' + curr
            #we're only going to add the Db if we got an accession
            if self.Db:
                curr = self.Db + '::' + curr
        #check if it's complemented
        if self.Strand == -1:
            curr = 'complement(%s)' % curr
        return curr
    
    def isAmbiguous(self):
        """Returns True if ambiguous (single-base ambiguity or two locations.)
        """
        if self.Ambiguity:
            return True
        try:
            iter(self._data)
            return True
        except:
            return False
    
    def first(self):
        """Returns first base self could be."""
        try:
            return long(self._data)
        except TypeError:
            return self._data[0].first()
    
    def last(self):
        """Returns last base self could be."""
        try:
            return long(self._data)
        except TypeError:
            return self._data[-1].last()

class LocationList(list):
    """List of Location objects.
    
    WARNING: Coordinates are based on 1, not 0, to match GenBank format.
    """
    BIGNUM = 1e300
    def first(self):
        """Returns first base of self."""
        curr = self.BIGNUM
        for i in self:
            first = i.first()
            if curr > first:
                curr = first
        return curr
    
    def last(self):
        """Returns last base of self."""
        curr = 0
        for i in self:
            last = i.last()
            if last > curr:
                curr = last
        return curr
    
    def strand(self):
        """Returns strand of components: 1=forward, -1=reverse, 0=both
        """
        curr = {}
        for i in self:
            curr[i.Strand] = 1
        if len(curr) >= 2:  #found stuff on both strands
            return 0
        else:
            return curr.keys()[0]
    
    def __str__(self):
        """Returns (normalized) string representation of self."""
        if len(self) == 0:
            return ''
        elif len(self) == 1:
            return str(self[0])
        else:
            return 'join(' + ','.join(map(str, self)) + ')'
    
    def extract(self, sequence, trans_table=dna_trans):
        """Extracts pieces of self from sequence."""
        result = []
        for i in self:
            first, last = i.first(), i.last() + 1   #inclusive, not exclusive
            #translate to 0-based indices and check if it wraps around
            if first < last:
                curr = sequence[first-1:last-1]
            else:
                curr = sequence[first-1:]+sequence[:last-1]
            #reverse-complement if necessary
            if i.Strand == -1:
                curr = curr.translate(trans_table)[::-1]
            result.append(curr)
        return ''.join(result)
    

def parse_feature_table(lines):
    """Simple parser for feature table. Assumes starts with FEATURES line."""
    if not lines:
        return []
    if lines[0].startswith('FEATURES'):
        lines = lines[1:]
    return [parse_feature(f) for f in indent_splitter(lines)]

reference_label_marker = ' ' * 11
reference_field_finder = LabeledRecordFinder(lambda x: \
    not x.startswith(reference_label_marker), constructor=None)

def parse_reference(lines):
    """Simple parser for single reference."""
    result = {}
    for field in reference_field_finder(lines):
        label, data = block_consolidator(field)
        result[label.lower()] = ' '.join(map(strip, data))
    return result

def parse_source(lines):
    """Simple parser for source fields."""
    result = {}
    all_lines = list(lines)
    source_field = reference_field_finder(all_lines).next()
    label, data = block_consolidator(source_field)
    result[label.lower()] = ' '.join(map(strip, data))
    source_length = len(source_field)
    species, taxonomy = parse_organism(lines[source_length:])
    result['species'] = species
    result['taxonomy'] = taxonomy
    return result

#adaptors to update curr with data from each parser
def locus_adaptor(lines, curr):
    curr.update(parse_locus(lines[0]))
def source_adaptor(lines, curr):
    curr.update(parse_source(lines))
def ref_adaptor(lines, curr):
    if 'references' not in curr:
        curr['references'] = []
    curr['references'].append(parse_reference(lines))
def feature_table_adaptor(lines, curr):
    if 'features' not in curr:
        curr['features'] = []
    curr['features'].extend(parse_feature_table(lines))
def sequence_adaptor(lines, curr):
    curr['sequence'] = parse_sequence(lines)
def generic_adaptor(lines, curr):
    label, data = block_consolidator(lines)
    curr[label.lower()] = ' '.join(map(strip, lines))

handlers = {
    'LOCUS': locus_adaptor,
    'SOURCE': source_adaptor,
    'REFERENCE': ref_adaptor,
    'FEATURES': feature_table_adaptor,
    'ORIGIN': sequence_adaptor,
    '//': lambda lines, curr: None,
    '?': lambda lines, curr: None
}

def MinimalGenbankParser(lines, handlers=handlers,\
    default_handler=generic_adaptor):
    for rec in GbFinder(lines):
        curr = {}
        for field in indent_splitter(rec):
            first_word = field[0].split(None, 1)[0]
            handler = handlers.get(first_word, default_handler)
            handler(field, curr)
        yield curr

def parse_location_segment(location_segment):
    """Parses a location segment into its component pieces.
    
    Known possibilities:
    http://www.ebi.ac.uk/embl/Documentation/FT_definitions/feature_table.html
    
    467             single base
    a..b            range from a to b, including a and b
    <a              strictly before a
    >a              strictly after a
    (a.b)           a single base between a and b, inclusive
    a^b             a site between two adjacent bases between a and b
    accession:a     a occurs in accession, not in the current sequence
    db::accession:a a occurrs in accession in db, not in the current sequence
    """
    s = location_segment    #save some typing...
    lsp = parse_location_segment
    #check if it's a range
    if '..' in s:
        first, second = s.split('..')
        return Location([lsp(first), lsp(second)])
    #check if it's between two adjacent bases
    elif '^' in s:
        first, second = s.split('^')
        return Location([lsp(first), lsp(second)],IsBetween=True)
    #check if it's a single base reference -- but don't be fooled by accessions!
    elif '.' in s and s.startswith('(') and s.endswith(')'):
        first, second = s.split('.')
        return Location([lsp(first[1:]), lsp(second[:-1])])

def parse_location_atom(location_atom):
    """Parses a location atom, supposed to be a single-base position."""
    a = location_atom
    if a.startswith('<') or a.startswith('>'):   #fuzzy
        position = long(a[1:])
        return Location(position, Ambiguity = a[0])
    #otherwise, should just be an integer
    return Location(long(a))

wanted_types = dict.fromkeys(['CDS'])

def extract_nt_prot_seqs(rec, wanted=wanted_types):
    """Extracts nucleotide seqs, and, where possible, protein seqs, from recs."""
    rec_seq = rec['sequence']
    for f in rec['features']:
        if f['type'] not in wanted:
            continue
        translation = f['translation'][0]
        raw_seq = f['location'].extract(rec_seq)
        print raw_seq
        seq = raw_seq[long(f['codon_start'][0])-1:]
        print 'dt:', translation
        print 'ct:', GeneticCodes[f.get('transl_table', '1')[0]].translate(seq)
        print 's :', seq

def RichGenbankParser(handle, info_excludes=None, moltype=None,
    skip_contigs=False):
    """Returns annotated sequences from GenBank formatted file.
    
    Arguments:
        - info_excludes: a series of fields to be excluded from the Info object
        - moltype: a MolType instance, such as PROTEIN, DNA. Default is ASCII.
        - skip_contigs: ignores records with no actual sequence data, typically
          a genomic contig."""
    info_excludes = info_excludes or []
    moltype = moltype or ASCII
    for rec in MinimalGenbankParser(handle):
        info = Info()
        # populate the Info object, excluding the sequence
        for label, value in rec.items():
            if label in info_excludes:
                continue
            info[label] = value
        
        if rec['mol_type'] == 'protein':  # which it doesn't for genbank
            moltype = PROTEIN
        elif rec['mol_type'] == 'DNA':
            moltype = DNA
        
        try:
            seq = moltype.makeSequence(rec['sequence'].upper(), Info=info,
                                        Name=rec['locus'])
        except KeyError:
            if not skip_contigs:
                yield rec['locus'], rec['contig']
            continue
        
        for feature in rec['features']:
            spans = []
            reversed = None
            if feature['location'] == None or feature['type'] in ['source', \
                                                                'organism']:
                continue
            for location in feature['location']:
                (lo, hi) = (location.first() - 1, location.last())
                if location.Strand == -1:
                    (lo, hi) = (hi, lo)
                    assert reversed is not False
                    reversed = True
                else:
                    assert reversed is not True
                    reversed = False
                # ensure we don't put in a span that starts beyond the sequence
                if lo > len(seq):
                    continue
                # or that's longer than the sequence
                hi = [hi, len(seq)][hi > len(seq)]
                spans.append((lo, hi))
            if reversed:
                spans.reverse()
            
            for id_field in ['gene', 'note', 'product', 'clone']:
                if id_field in feature:
                    name = feature[id_field]
                    if not isinstance(name, basestring):
                        name = ' '.join(name)
                    break
            else:
                name = None
            seq.addAnnotation(Feature, feature['type'], name, spans)
        yield (rec['locus'], seq)
        
def parse(*args):
    return RichGenbankParser(*args).next()[1]

if __name__ == '__main__':  #demo if called from commandline
    from sys import argv
    rec = parse(open(argv[1], 'U'))
    print len(rec), rec.getName()
    for annot in rec.annotations:
        print annot
