# Supplementary material for: Pitfalls of the most commonly used models of context dependent substitution
Source: Biol Direct. 2008 Dec 16;3:52. doi: 10.1186/1745-6150-3-52 (PMC2628887; doi:10.1186/1745-6150-3-52)
Supplement: Additional file 1 — Modified version of PyCogent library. Archive of the PyCogent library developed for this study from PyCogent version 1.1. [file 1745-6150-3-52-S1.zip › HuttleyAdditional1/cogent/parse/knetfold.py]

#!/usr/bin/env python

from cogent.parse.ct import ct_parser

__author__ = "Shandy Wikman"
__copyright__ = "Copyright 2007, The Cogent Project"
__contributors__ = ["Shandy Wikman"]
__license__ = "GPL"
__version__ = "1.0.1"
__maintainer__ = "Shandy Wikman"
__email__ = "ens01svn@cs.umu.se"
__status__ = "Development"

def knetfold_parser(lines):
    """Parser for knetfold output"""
    
    result = ct_parser(lines)
    return result
