# Supplementary material for: Pitfalls of the most commonly used models of context dependent substitution
Source: Biol Direct. 2008 Dec 16;3:52. doi: 10.1186/1745-6150-3-52 (PMC2628887; doi:10.1186/1745-6150-3-52)
Supplement: Additional file 1 — Modified version of PyCogent library. Archive of the PyCogent library developed for this study from PyCogent version 1.1. [file 1745-6150-3-52-S1.zip › HuttleyAdditional1/cogent/parse/nexus.py]

#!/usr/bin/env python

"""
parses Nexus formatted tree files and Branchlength info in log files
"""

import re
from string import strip
from cogent.parse.record import RecordError

__author__ = "Catherine Lozupone"
__copyright__ = "Copyright 2007, The Cogent Project"
__credits__ = ["Catherine Lozuopone", "Rob Knight"]
__license__ = "GPL"
__version__ = "1.0.1"
__maintainer__ = "Catherine Lozupone"
__email__ = "lozupone@colorado.edu"
__status__ = "Production"

def parse_nexus_tree(tree_f):
    """returns a dict mapping taxa # to name from the translation table,
    and a dict mapping tree name to dnd string;
    takes a handle for a Nexus formatted file as input"""
    trans_table = None
    tree_info = get_tree_info(tree_f)
    check_tree_info(tree_info)
    header_s, trans_table_s, dnd_s = split_tree_info(tree_info)
    if trans_table_s:
        trans_table = parse_trans_table(trans_table_s)
    dnd = parse_dnd(dnd_s)
    return trans_table, dnd
    
def get_tree_info(tree_f):
    """returns the trees section of a Nexus file:
    takes a handle for a Nexus formatted file as input:
    returns the section describing trees as a list of strings"""
    in_tree = False
    result = []
    for line in tree_f:
        #get lines from the 'Begin trees;' tag to the 'End;' tag
        line_lower = line.lower()
        if line_lower.startswith('begin trees;'):
            in_tree = True
        if in_tree:
            if line_lower.startswith('end;') or \
               line_lower.startswith('endblock;'):
                return result
            else:
                result.append(line)

def check_tree_info(tree_info):
    """makes sure that there is a tree section in the file"""
    if tree_info:
        pass
    else:
        raise RecordError, "not a valid Nexus Tree File"

def split_tree_info(tree_info):
    """Returns header, table, and dnd info from tree section of Nexus file.:

    Expects to receive the output of get_tree_info"""
    header = []
    trans_table = []
    dnd = []
    state = "in_header"
    
    for line in tree_info:
        line_lower = line.lower()
        if state == "in_header":
            header.append(line)
            if line_lower.strip() == 'translate':
                    state = "in_trans"
            elif line_lower.startswith('tree'):
                    state = "in_dnd"
                    dnd.append(line)
            
        elif state == "in_trans":
            trans_table.append(line)
            if line.strip() == ';':
                state = "in_dnd"

        elif state == "in_dnd":
            dnd.append(line)
    return header, trans_table, dnd

def parse_trans_table(trans_table):
    """returns a dict with the taxa names indexed by number"""
    result = {}
    for line in trans_table:
        line = line.strip()
        if line == ';':
            pass
        else:
            label, name = line.split(None, 1)
            #take comma out of name if it is there
            if name.endswith(','):
                name = name[0:-1]
            result[label] = name
    return result


def parse_dnd(dnd):#get rooted info
    """returns a dict with dnd indexed by name"""
    dnd_dict = {}
    for line in dnd:
        line = line.strip()
        name, dnd_s = map(strip, line.split('=', 1))
        #get dnd from dnd_s and populate
        dnd_index = dnd_s.find('(')
        data = dnd_s[dnd_index:]
        dnd_dict[name] = data
    return dnd_dict
           
                  
#---------------------------------------------------------------


def get_BL_table(branch_lengths):
    """returns the section of the log file with the BL table
    as a list of strings"""

    in_table = 0
    result = []
    beg_tag = re.compile('\s+Node\s+to node\s+length')
    end_tag = re.compile('Sum')
    for line in branch_lengths:
        if end_tag.match(line):
            in_table = 0
        if beg_tag.match(line):
            in_table = 1
        if in_table == 1:
            if line.startswith("---") or beg_tag.match(line) or line.strip()== '':
                pass
            else:
                result.append(line)
    return result

def find_fields(line, field_order = ["taxa", "parent", "bl"], \
                field_delims = [0, 21, 36, 49]):
    """takes line from BL table and returns dict with field names mapped to info

    field order is the order of field names to extract from the file and
    field_delims is a list of index numbers indicating where the field is split
    """

    field_dict = {}
    for i, f in enumerate(field_order):
        start = field_delims[i]
        try:
            end = field_delims[i + 1]
        except IndexError:
            end = None
        field_dict[f] = line[start:end].strip()
    return field_dict


def parse_taxa(taxa_field):
    """gets taxa # from taxa field extracted with find_fields"""

    #look for lines with a number in parentheses
    term_match = re.search(r'\(\d+\)', taxa_field)
    if not term_match:
        data = taxa_field
    else:
        term = term_match.group(0)
        data_match = re.search(r'\d+', term)
        data = data_match.group(0)
    return data            


def parse_PAUP_log(branch_lengths):
    """gets branch length info from a PAUP log file
    returns a dictionary mapping the taxon number to the parent number
    and the branch length"""
    BL_table = get_BL_table(branch_lengths)
    BL_dict = {}
    for line in BL_table:
        info = find_fields(line)
        parent = info["parent"]
        bl = float(info["bl"])
        taxa = parse_taxa(info["taxa"])
                   
        BL_dict[taxa] = (parent, bl)

    return BL_dict


                                    
                
