# Supplementary material for: Pitfalls of the most commonly used models of context dependent substitution
Source: Biol Direct. 2008 Dec 16;3:52. doi: 10.1186/1745-6150-3-52 (PMC2628887; doi:10.1186/1745-6150-3-52)
Supplement: Additional file 1 — Modified version of PyCogent library. Archive of the PyCogent library developed for this study from PyCogent version 1.1. [file 1745-6150-3-52-S1.zip › HuttleyAdditional1/cogent/parse/tree.py]

#/usr/bin/env python
"""Parsers for tree formats.

Implementation Notes

The algorithm used here is fairly general: should possibly make the code
generalizable to tree strings that use alternative delimiters and symbols.
However, I can't think of any cases where alternatives are used, so this is
left to future work.

Should possibly build a dict of {label:TreeNode} while parsing to make it
convenient to fill in additional data later, e.g. to fill in sequences from
their numeric labels in Newick format. Alternatively, maybe TreeNode should
get a buildIndex() method that performs the equivalent task.

As of 12/27/03, should be capable of parsing the ClustalW .dnd files without
difficulty.

"""
from cogent.core.tree import PhyloNode
from cogent.parse.record import RecordError
from string import strip, maketrans

__author__ = "Rob Knight"
__copyright__ = "Copyright 2007, The Cogent Project"
__credits__ = ["Rob Knight", "Catherine Lozupone"]
__license__ = "GPL"
__version__ = "1.0.1"
__maintainer__ = "Rob Knight"
__email__ = "rob@spot.colorado.edu"
__status__ = "Development"

_dnd_token_str = '(:),;'
_dnd_tokens = dict.fromkeys(_dnd_token_str)
_dnd_tokens_and_spaces = _dnd_token_str + ' \t\v\n'

remove_dnd_tokens = maketrans(_dnd_tokens_and_spaces, \
    '-'*len(_dnd_tokens_and_spaces))

def safe_for_tree(s):
    """Makes string s safe for DndParser by removing significant chars."""
    return s.translate(remove_dnd_tokens)

def bad_dnd_tokens(s, is_valid_name):
    """Returns list of bad dnd tokens from s, using is_valid_name for names.
    
    Useful for finding trees with misformatted names that break parsing.
    """
    for t in DndTokenizer(s):
        if t in _dnd_tokens:
            continue
        #also OK if it's a number
        try:
            float(t)
            continue
        except: #wasn't a number -- further tests
            pass
        if is_valid_name(t):
            continue
        #if we got here, nothing worked, so yield the current token
        yield t
        

def DndTokenizer(data):
    """Tokenizes data into a stream of punctuation, labels and lengths.
    
    Note: data should all be a single sequence, e.g. a single string.
    """
    in_quotes = False
    saved = []
    sa = saved.append
    for d in data:
        if d == "'":
            in_quotes = not(in_quotes)
        if d in _dnd_tokens and not in_quotes:
            curr = ''.join(saved).strip()
            if curr:
                yield curr
            yield d
            saved = []
            sa = saved.append
        else:
            sa(d)
    

def DndParser(lines, constructor=PhyloNode):
    """Returns tree from the Clustal .dnd file format, and anything equivalent.
    
    Will work even if lines is a single string, but will inefficiently
    re-join it into a string. Better to pass in as a list of one string.

    Tree is made up of cogent.base.tree.PhyloNode objects, with branch lengths
    (by default, although you can pass in an alternative constructor 
    explicitly).
    """
    data = ''.join(lines)
    left_count = data.count('(')
    right_count = data.count(')')
    if left_count != right_count:
        raise RecordError, "Found %s left parens but %s right parens." % \
            (left_count, right_count)
    
    tokens = DndTokenizer(data)
    curr_node = None
    state = 'PreColon'
    state1 = 'PreClosed'
    for t in tokens:
        if t == ':':    #expecting branch length
            state = 'PostColon'
            #prevent state reset
            continue
        if t == ')':  #closing the current node
            curr_node = curr_node.Parent
            state1 = 'PostClosed'
            continue
        if t == '(':    #opening a new node
            curr_node = _new_child(curr_node, constructor)
        elif t == ';':  #end of data
            break
        elif t == ',':  #separator: next node adds to this node's parent
            curr_node = curr_node.Parent
        elif state == 'PreColon' and state1 == 'PreClosed':   #data for the current node
            new_node = _new_child(curr_node, constructor)
            new_node.Name = t
            curr_node = new_node
        elif state == 'PreColon' and state1 == 'PostClosed':
            curr_node.Name = t
        elif state == 'PostColon':  #length data for the current node
            curr_node.Length = float(t)
        else:   #can't think of a reason to get here
            raise RecordError, "Incorrect PhyloNode state? %s" % t
        state = 'PreColon'  #get here for any non-colon token
        state1 = 'PreClosed'
        
    if curr_node is not None and curr_node.Parent is not None:
        raise RecordError, "Didn't get back to root of tree."
    
    if curr_node is None:       #no data -- return empty node
        return constructor()
    return curr_node    #this should be the root of the tree

def _new_child(old_node, constructor):
    """Returns new_node which has old_node as its parent."""
    new_node = constructor()
    new_node.Parent = old_node
    if old_node is not None:
        if id(new_node) not in map(id, old_node.Children):
            old_node.Children.append(new_node)
    return new_node
