# Supplementary material for: Pitfalls of the most commonly used models of context dependent substitution
Source: Biol Direct. 2008 Dec 16;3:52. doi: 10.1186/1745-6150-3-52 (PMC2628887; doi:10.1186/1745-6150-3-52)
Supplement: Additional file 2 — Scripts used in the study. Archive of stand-alone web site presenting the central scripts used in this study. [file 1745-6150-3-52-S2.zip]

Archive with 70 entries (64 files):
- HuttleyAdditional2/
- HuttleyAdditional2/_sources/
- HuttleyAdditional2/_sources/filter_masked_align.txt
- HuttleyAdditional2/_sources/fit_dinuc_gtr.txt
- HuttleyAdditional2/_sources/fit_dinuc_individ.txt
- HuttleyAdditional2/_sources/index.txt
- HuttleyAdditional2/_sources/tf_affected_by_composition.txt
- HuttleyAdditional2/_sources/tf_lnL_worse.txt
- HuttleyAdditional2/_static/
- HuttleyAdditional2/_static/contents.png
- HuttleyAdditional2/_static/default.css
- HuttleyAdditional2/_static/doctools.js
- HuttleyAdditional2/_static/file.png
- HuttleyAdditional2/_static/interface.js
- HuttleyAdditional2/_static/jquery.js
- HuttleyAdditional2/_static/minus.png
- HuttleyAdditional2/_static/navigation.png
- HuttleyAdditional2/_static/plus.png
- HuttleyAdditional2/_static/pygments.css
- HuttleyAdditional2/_static/rightsidebar.css
- HuttleyAdditional2/_static/searchtools.js
- HuttleyAdditional2/_static/sphinxdoc.css
- HuttleyAdditional2/_static/stickysidebar.css
- HuttleyAdditional2/_static/traditional.css
- HuttleyAdditional2/filter_masked_align.html
- HuttleyAdditional2/fit_dinuc_gtr.html
- HuttleyAdditional2/fit_dinuc_individ.html
- HuttleyAdditional2/genindex.html
- HuttleyAdditional2/html/
- HuttleyAdditional2/html/_sources/
- HuttleyAdditional2/html/_sources/filter_masked_align.txt
- HuttleyAdditional2/html/_sources/fit_dinuc_gtr.txt
- HuttleyAdditional2/html/_sources/fit_dinuc_individ.txt
- HuttleyAdditional2/html/_sources/index.txt
- HuttleyAdditional2/html/_sources/tf_affected_by_composition.txt
- HuttleyAdditional2/html/_sources/tf_lnL_worse.txt
- HuttleyAdditional2/html/_static/
- HuttleyAdditional2/html/_static/contents.png
- HuttleyAdditional2/html/_static/default.css
- HuttleyAdditional2/html/_static/doctools.js
- HuttleyAdditional2/html/_static/file.png
- HuttleyAdditional2/html/_static/interface.js
- HuttleyAdditional2/html/_static/jquery.js
- HuttleyAdditional2/html/_static/minus.png
- HuttleyAdditional2/html/_static/navigation.png
- HuttleyAdditional2/html/_static/plus.png
- HuttleyAdditional2/html/_static/pygments.css
- HuttleyAdditional2/html/_static/rightsidebar.css
- HuttleyAdditional2/html/_static/searchtools.js
- HuttleyAdditional2/html/_static/sphinxdoc.css
- HuttleyAdditional2/html/_static/stickysidebar.css
- HuttleyAdditional2/html/_static/traditional.css
- HuttleyAdditional2/html/filter_masked_align.html
- HuttleyAdditional2/html/fit_dinuc_gtr.html
- HuttleyAdditional2/html/fit_dinuc_individ.html
- HuttleyAdditional2/html/genindex.html
- HuttleyAdditional2/html/index.html
- HuttleyAdditional2/html/modindex.html
- HuttleyAdditional2/html/objects.inv
- HuttleyAdditional2/html/search.html
- HuttleyAdditional2/html/searchindex.js
- HuttleyAdditional2/html/searchindex.json
- HuttleyAdditional2/html/tf_affected_by_composition.html
- HuttleyAdditional2/html/tf_lnL_worse.html
- HuttleyAdditional2/index.html
- HuttleyAdditional2/modindex.html
- HuttleyAdditional2/search.html
- HuttleyAdditional2/searchindex.json
- HuttleyAdditional2/tf_affected_by_composition.html
- HuttleyAdditional2/tf_lnL_worse.html
