# Supplementary material for: Pitfalls of the most commonly used models of context dependent substitution
Source: Biol Direct. 2008 Dec 16;3:52. doi: 10.1186/1745-6150-3-52 (PMC2628887; doi:10.1186/1745-6150-3-52)
Supplement: Additional file 2 — Scripts used in the study. Archive of stand-alone web site presenting the central scripts used in this study. [file 1745-6150-3-52-S2.zip › HuttleyAdditional2/_sources/filter_masked_align.txt]

***************************
Filtering masked alignments
***************************

Sequence alignments were obtained from Ensembl release 49 that corresponded to the coordinates of a human gene for the three primate species of human, chimpanzee and macaque. For a sequence from a given species, any region corresponding to an exon was masked. We also masked low complexity sequence, and gaps. Masking was done on the original sequence with the placement of gaps preserved. Masked alignments were then filtered in dinucleotide frame so dinucleotide columns contained motifs consisting only of valid nucleotide characters. This sampling strategy ensured that only 16 dinucleotide states were present in the data.

The modules responsible for the filtering of masked alignment procedures are displayed below. The module for filtering the masked alignments (``filter_masked_aligns.py``) was:

.. literalinclude:: src/filter_masked_aligns.py

The following module (``mask_repeat.py``) was used for identifying repeated DNA sequences:

.. literalinclude:: src/mask_repeat.py
