# Supplementary material for: Pitfalls of the most commonly used models of context dependent substitution
Source: Biol Direct. 2008 Dec 16;3:52. doi: 10.1186/1745-6150-3-52 (PMC2628887; doi:10.1186/1745-6150-3-52)
Supplement: Additional file 2 — Scripts used in the study. Archive of stand-alone web site presenting the central scripts used in this study. [file 1745-6150-3-52-S2.zip › HuttleyAdditional2/_sources/fit_dinuc_gtr.txt]

**********************************
Fitting the dinucleotide GTR model
**********************************

The general time reversible dinucleotide substitution model has 48 free parameters. Fitting this model is a challenge, with a tendency to obtaining a local optima. Consequently, we use an iterative fitting procedure -- initially fitting the baseline model, then a model with an intermediate number of parameters followed by the full general time reversible dinucleotide model. In each case the simpler models are fit first and the resulting maximum likelihood estimators used as starting values for fitting the richer models. The substitution models were identically constructed, aside from the defining (matrix weighting) difference between the NF and TF forms, and optimised with the identical procedure.

The module responsible for executing this procedure (``fit_dinuc_gtr.py``) is shown below.

.. literalinclude:: src/fit_dinuc_gtr.py

This module depends on a utility module (``fit_util.py``) whose functions are also employed for the fitting of individual dinucleotide parameters.

.. literalinclude:: src/fit_util.py
