# Supplementary material for: Pitfalls of the most commonly used models of context dependent substitution
Source: Biol Direct. 2008 Dec 16;3:52. doi: 10.1186/1745-6150-3-52 (PMC2628887; doi:10.1186/1745-6150-3-52)
Supplement: Additional file 2 — Scripts used in the study. Archive of stand-alone web site presenting the central scripts used in this study. [file 1745-6150-3-52-S2.zip › HuttleyAdditional2/_sources/fit_dinuc_individ.txt]

******************************************
Fitting individual dinucleotide parameters
******************************************

We examined the consistency between statistics derived from the NF and TF model forms. Specifically, we contrast the likelihood ratio tests which compare a baseline and dinucleotide parameter against the simpler baseline parameterisation, and the maximum likelihood estimators obtained under the alternate hypotheses. The substitution models were identically constructed, aside from the defining difference between the NF and TF forms (matrix weighting), and optimised with the identical procedure.

The module responsible to executing this procedure (``fit_dinuc_individ.py``) is shown below.

.. literalinclude:: src/fit_dinuc_individ.py

This module also depends on the utility module (``fit_util.py``), see previous section for contents.
