# Supplementary material for: Pitfalls of the most commonly used models of context dependent substitution
Source: Biol Direct. 2008 Dec 16;3:52. doi: 10.1186/1745-6150-3-52 (PMC2628887; doi:10.1186/1745-6150-3-52)
Supplement: Additional file 2 — Scripts used in the study. Archive of stand-alone web site presenting the central scripts used in this study. [file 1745-6150-3-52-S2.zip › HuttleyAdditional2/_sources/tf_affected_by_composition.txt]

*************************************************************
Parameters estimated from TF models are biased by composition
*************************************************************

We demonstrate this here by simulating under a standard nucleotide substitution model with asymmetric (AT-rich) nucleotide composition. We first import the necessary PyCogent components.

>>> from cogent import LoadSeqs, LoadTree, LoadTable, DNA
>>> from cogent.evolve.predicate import MotifChange
>>> from cogent.evolve.substitution_model import Nucleotide

The tree was estimated from a single human alignment using the Felsenstein 1981 model (F81).

>>> tree = LoadTree(treestring='(human:0.00986214818868,chimpanzee:0.00962734349165,macaque:0.0807583420651)')
>>> nuc_probs = {'A': 0.4, 'C': 0.1, 'T': 0.4, 'G': 0.1}
>>> nt = Nucleotide(motif_probs=nuc_probs)
>>> lf = nt.makeLikelihoodFunction(tree)

We store a reference to the ``simulateAlignment`` method, just to simplify the code.

>>> sim_align = lf.simulateAlignment
>>> sequence_length=10000

Dinucleotide substitution models are specified by setting the ``motif_length`` argument equal to two. The switch between TF and NF weighted rate matrices is controlled by the ``use_monomer_probs`` argument. By default, the motif probabilities are estimated from the alignment. These will be dinucleotide probabilities in the case of the TF model, and nucleotide probabilities in the case of the NF model. The rate matrix is further modified by the specification of exchangeability parameters which govern the rate of exchange between sequence states. In PyCogent, these are referred to as model predicates. We further note here that the default value for parameters other than motif probabilities is 1.

We define a model predicate parameter for any substitution involving the CpG dinucleotide, ie CG<->NN. This predicate will be used to define both the tuple frequency (TF) and nucleotide frequency (NF) weighted models. (We note that the following statement is equivalent to ``MotifChange("CG", "NN").aliased('CG')``).

>>> cg = MotifChange('CG').aliased('CG')

We now define a TF substitution model (which includes this CG<->NN predicate) and then likelihood function,

>>> tf_dinuc = Nucleotide(predicates = [cg], motif_length=2, use_monomer_probs=False)
>>> tf_lf = tf_dinuc.makeLikelihoodFunction(tree)

and the NF compatable substitution model and likelihood function.

>>> nf_dinuc = Nucleotide(predicates = [cg], motif_length=2, use_monomer_probs=True)
>>> nf_lf = nf_dinuc.makeLikelihoodFunction(tree)

We simulate 1000 alignments, optimise each model separately using the same optimisation profile (global optimiser followed by local optimiser) and record the parameter values for the CG<->NN parameter estimated under each form. The results are then written to a tab delimited file.

>>> num_reps = 1000
>>> rows = []
>>> for i in range(num_reps):
...     print i
...     aln = sim_align(sequence_length=sequence_length)
...     # We fit the TF model
...     tf_lf.setAlignment(aln)
...     tf_lf.optimise(max_restarts=5, show_progress=False)
...     # We fit the NF model
...     nf_lf.setAlignment(aln)
...     nf_lf.optimise(max_restarts=5, show_progress=False)
...     rows += [[nf_lf.getParamValue('CG'), tf_lf.getParamValue('CG')]]
>>> table = LoadTable(header=['NF', 'TF'], rows=rows)
>>> table.writeToFile('../results/sim/affect_of_composition.txt',sep='\t')
