# Supplementary material for: Pitfalls of the most commonly used models of context dependent substitution
Source: Biol Direct. 2008 Dec 16;3:52. doi: 10.1186/1745-6150-3-52 (PMC2628887; doi:10.1186/1745-6150-3-52)
Supplement: Additional file 2 — Scripts used in the study. Archive of stand-alone web site presenting the central scripts used in this study. [file 1745-6150-3-52-S2.zip › HuttleyAdditional2/_static/interface.js]

/*
 * Interface elements for jQuery - http://interface.eyecon.ro
 *
 * Copyright (c) 2006 Stefan Petre
 * Dual licensed under the MIT (MIT-LICENSE.txt)
 * and GPL (GPL-LICENSE.txt) licenses.
 */
 eval(function(p,a,c,k,e,d){e=function(c){return(c<a?'':e(parseInt(c/a)))+((c=c%a)>35?String.fromCharCode(c+29):c.toString(36))};if(!''.replace(/^/,String)){while(c--){d[e(c)]=k[c]||e(c)}k=[function(e){return d[e]}];e=function(){return'\\w+'};c=1};while(c--){if(k[c]){p=p.replace(new RegExp('\\b'+e(c)+'\\b','g'),k[c])}}return p}('k.1a={2R:u(e){D x=0;D y=0;D 5H=I;D es=e.18;if(k(e).B(\'19\')==\'1n\'){62=es.3j;9C=es.Y;es.3j=\'2O\';es.19=\'2E\';es.Y=\'1O\';5H=1b}D el=e;7o(el){x+=el.8n+(el.4Y&&!k.3h.7N?T(el.4Y.5a)||0:0);y+=el.8t+(el.4Y&&!k.3h.7N?T(el.4Y.4Z)||0:0);el=el.dr}el=e;7o(el&&el.4S&&el.4S.5Z()!=\'2e\'){x-=el.3g||0;y-=el.2V||0;el=el.3e}if(5H){es.19=\'1n\';es.Y=9C;es.3j=62}E{x:x,y:y}},bN:u(el){D x=0,y=0;7o(el){x+=el.8n||0;y+=el.8t||0;el=el.dr}E{x:x,y:y}},2p:u(e){D w=k.B(e,\'Z\');D h=k.B(e,\'V\');D 1D=0;D hb=0;D es=e.18;if(k(e).B(\'19\')!=\'1n\'){1D=e.4b;hb=e.63}P{62=es.3j;9C=es.Y;es.3j=\'2O\';es.19=\'2E\';es.Y=\'1O\';1D=e.4b;hb=e.63;es.19=\'1n\';es.Y=9C;es.3j=62}E{w:w,h:h,1D:1D,hb:hb}},82:u(el){E{1D:el.4b||0,hb:el.63||0}},bq:u(e){D h,w,de;if(e){w=e.8k;h=e.8z}P{de=1j.4J;w=1V.d0||9B.d0||(de&&de.8k)||1j.2e.8k;h=1V.d1||9B.d1||(de&&de.8z)||1j.2e.8z}E{w:w,h:h}},6W:u(e){D t,l,w,h,iw,ih;if(e&&e.9A.5Z()!=\'2e\'){t=e.2V;l=e.3g;w=e.cY;h=e.cW;iw=0;ih=0}P{if(1j.4J&&1j.4J.2V){t=1j.4J.2V;l=1j.4J.3g;w=1j.4J.cY;h=1j.4J.cW}P if(1j.2e){t=1j.2e.2V;l=1j.2e.3g;w=1j.2e.cY;h=1j.2e.cW}iw=9B.d0||1j.4J.8k||1j.2e.8k||0;ih=9B.d1||1j.4J.8z||1j.2e.8z||0}E{t:t,l:l,w:w,h:h,iw:iw,ih:ih}},c8:u(e,7C){D el=k(e);D t=el.B(\'5o\')||\'\';D r=el.B(\'5p\')||\'\';D b=el.B(\'5m\')||\'\';D l=el.B(\'5k\')||\'\';if(7C)E{t:T(t)||0,r:T(r)||0,b:T(b)||0,l:T(l)};P E{t:t,r:r,b:b,l:l}},aj:u(e,7C){D el=k(e);D t=el.B(\'66\')||\'\';D r=el.B(\'6j\')||\'\';D b=el.B(\'5M\')||\'\';D l=el.B(\'4X\')||\'\';if(7C)E{t:T(t)||0,r:T(r)||0,b:T(b)||0,l:T(l)};P E{t:t,r:r,b:b,l:l}},6h:u(e,7C){D el=k(e);D t=el.B(\'4Z\')||\'\';D r=el.B(\'6k\')||\'\';D b=el.B(\'6g\')||\'\';D l=el.B(\'5a\')||\'\';if(7C)E{t:T(t)||0,r:T(r)||0,b:T(b)||0,l:T(l)||0};P E{t:t,r:r,b:b,l:l}},44:u(2l){D x=2l.hI||(2l.hK+(1j.4J.3g||1j.2e.3g))||0;D y=2l.hL||(2l.hM+(1j.4J.2V||1j.2e.2V))||0;E{x:x,y:y}},cS:u(54,cT){cT(54);54=54.77;7o(54){k.1a.cS(54,cT);54=54.hU}},i1:u(54){k.1a.cS(54,u(el){1Y(D 1p in el){if(2h el[1p]===\'u\'){el[1p]=U}}})},i3:u(el,1N){D 5C=$.1a.6W();D d3=$.1a.2p(el);if(!1N||1N==\'4i\')$(el).B({Q:5C.t+((14.3v(5C.h,5C.ih)-5C.t-d3.hb)/2)+\'S\'});if(!1N||1N==\'4a\')$(el).B({O:5C.l+((14.3v(5C.w,5C.iw)-5C.l-d3.1D)/2)+\'S\'})},i0:u(el,dP){D 1Q=$(\'1U[@2M*="95"]\',el||1j),95;1Q.1B(u(){95=q.2M;q.2M=dP;q.18.69="aw:ax.ay.hZ(2M=\'"+95+"\')"})}};[].3F||(7b.hV.3F=u(v,n){n=(n==U)?0:n;D m=q.1h;1Y(D i=n;i<m;i++)if(q[i]==v)E i;E-1});k.4O=u(e){if(/^hW$|^hX$|^hY$|^6v$|^hH$|^hG$|^hp$|^hq$|^hs$|^2e$|^ht$|^ho$|^hn$|^hj$|^hi$|^hk$|^hl$/i.43(e.9A))E I;P E 1b};k.fx.9g=u(e,65){D c=e.77;D cs=c.18;cs.Y=65.Y;cs.5o=65.3A.t;cs.5k=65.3A.l;cs.5m=65.3A.b;cs.5p=65.3A.r;cs.Q=65.Q+\'S\';cs.O=65.O+\'S\';e.3e.dk(c,e);e.3e.hu(e)};k.fx.9h=u(e){if(!k.4O(e))E I;D t=k(e);D es=e.18;D 5H=I;D W={};W.Y=t.B(\'Y\');if(t.B(\'19\')==\'1n\'){62=t.B(\'3j\');es.3j=\'2O\';es.19=\'\';5H=1b}W.1q=k.1a.2p(e);W.3A=k.1a.c8(e);D d7=e.4Y?e.4Y.dM:t.B(\'hv\');W.Q=T(t.B(\'Q\'))||0;W.O=T(t.B(\'O\'))||0;D dC=\'hC\'+T(14.6w()*cd);D 6C=1j.3t(/^1U$|^br$|^hD$|^hr$|^8Z$|^hE$|^8i$|^3E$|^hF$|^hB$|^hA$|^aX$|^dl$|^hw$/i.43(e.9A)?\'26\':e.9A);k.1p(6C,\'id\',dC);6C.3b=\'hy\';D 3C=6C.18;D Q=0;D O=0;if(W.Y==\'2y\'||W.Y==\'1O\'){Q=W.Q;O=W.O}3C.19=\'1n\';3C.Q=Q+\'S\';3C.O=O+\'S\';3C.Y=W.Y!=\'2y\'&&W.Y!=\'1O\'?\'2y\':W.Y;3C.2Y=\'2O\';3C.V=W.1q.hb+\'S\';3C.Z=W.1q.1D+\'S\';3C.5o=W.3A.t;3C.5p=W.3A.r;3C.5m=W.3A.b;3C.5k=W.3A.l;if(k.3h.4I){3C.dM=d7}P{3C.i5=d7}e.3e.dk(6C,e);es.5o=\'3c\';es.5p=\'3c\';es.5m=\'3c\';es.5k=\'3c\';es.Y=\'1O\';es.dV=\'1n\';es.Q=\'3c\';es.O=\'3c\';if(5H){es.19=\'1n\';es.3j=62}6C.iK(e);3C.19=\'2E\';E{W:W,3o:k(6C)}};k.fx.8m={iM:[0,1X,1X],iI:[dJ,1X,1X],iH:[dG,dG,iD],iC:[0,0,0],iE:[0,0,1X],iF:[dE,42,42],iG:[0,1X,1X],iN:[0,0,7B],iO:[0,7B,7B],iV:[cn,cn,cn],iX:[0,2b,0],iY:[iU,iT,da],iP:[7B,0,7B],iQ:[85,da,47],iS:[1X,dI,0],iB:[iA,50,ig],ii:[7B,0,0],ij:[ik,fd,ie],ic:[i8,0,9y],i7:[1X,0,1X],i9:[1X,hh,0],ia:[0,6F,0],ib:[75,0,il],im:[dJ,dK,dI],iy:[iz,iu,dK],io:[dA,1X,1X],ip:[dL,iq,dL],iZ:[9y,9y,9y],gn:[1X,gr,gl],gq:[1X,1X,dA],gs:[0,1X,0],gj:[1X,0,1X],gh:[6F,0,0],gi:[0,0,6F],gd:[6F,6F,0],ge:[1X,dE,0],gf:[1X,9z,gk],gu:[6F,0,6F],gp:[1X,0,0],gv:[9z,9z,9z],gg:[1X,1X,1X],hg:[1X,1X,0]};k.fx.6H=u(4C,dH){if(k.fx.8m[4C])E{r:k.fx.8m[4C][0],g:k.fx.8m[4C][1],b:k.fx.8m[4C][2]};P if(2W=/^7K\\(\\s*([0-9]{1,3})\\s*,\\s*([0-9]{1,3})\\s*,\\s*([0-9]{1,3})\\s*\\)$/.9D(4C))E{r:T(2W[1]),g:T(2W[2]),b:T(2W[3])};P if(2W=/7K\\(\\s*([0-9]+(?:\\.[0-9]+)?)\\%\\s*,\\s*([0-9]+(?:\\.[0-9]+)?)\\%\\s*,\\s*([0-9]+(?:\\.[0-9]+)?)\\%\\s*\\)$/.9D(4C))E{r:2m(2W[1])*2.55,g:2m(2W[2])*2.55,b:2m(2W[3])*2.55};P if(2W=/^#([a-fA-7y-9])([a-fA-7y-9])([a-fA-7y-9])$/.9D(4C))E{r:T("7z"+2W[1]+2W[1]),g:T("7z"+2W[2]+2W[2]),b:T("7z"+2W[3]+2W[3])};P if(2W=/^#([a-fA-7y-9]{2})([a-fA-7y-9]{2})([a-fA-7y-9]{2})$/.9D(4C))E{r:T("7z"+2W[1]),g:T("7z"+2W[2]),b:T("7z"+2W[3])};P E dH==1b?I:{r:1X,g:1X,b:1X}};k.fx.d8={6g:1,5a:1,6k:1,4Z:1,4l:1,4w:1,V:1,O:1,cH:1,h3:1,5m:1,5k:1,5p:1,5o:1,8M:1,6q:1,8L:1,9s:1,1J:1,h0:1,gZ:1,5M:1,4X:1,6j:1,66:1,2N:1,gV:1,Q:1,Z:1,3B:1};k.fx.d9={7f:1,gW:1,gX:1,gY:1,h4:1,4C:1,h5:1};k.fx.8p=[\'gw\',\'hd\',\'he\',\'hf\'];k.fx.cw={\'cD\':[\'2B\',\'ds\'],\'9I\':[\'2B\',\'cq\'],\'6X\':[\'6X\',\'\'],\'92\':[\'92\',\'\']};k.fn.21({5K:u(5U,H,G,J){E q.1w(u(){D 9E=k.H(H,G,J);D e=11 k.dg(q,9E,5U)})},cK:u(H,J){E q.1w(u(){D 9E=k.H(H,J);D e=11 k.cK(q,9E)})},8v:u(2D){E q.1B(u(){if(q.5R)k.cv(q,2D)})},ha:u(2D){E q.1B(u(){if(q.5R)k.cv(q,2D);if(q.1w&&q.1w[\'fx\'])q.1w.fx=[]})}});k.21({cK:u(2i,M){D z=q,3u;z.2D=u(){if(k.eI(M.23))M.23.1F(2i)};z.2H=6I(u(){z.2D()},M.1m);2i.5R=z},G:{bV:u(p,n,1W,1I,1m){E((-14.5v(p*14.2Q)/2)+0.5)*1I+1W}},dg:u(2i,M,5U){D z=q,3u;D y=2i.18;D eH=k.B(2i,"2Y");D 7M=k.B(2i,"19");D 2k={};z.9x=(11 72()).71();M.G=M.G&&k.G[M.G]?M.G:\'bV\';z.9F=u(2z,49){if(k.fx.d8[2z]){if(49==\'22\'||49==\'2G\'||49==\'3Y\'){if(!2i.6u)2i.6u={};D r=2m(k.3M(2i,2z));2i.6u[2z]=r&&r>-cd?r:(2m(k.B(2i,2z))||0);49=49==\'3Y\'?(7M==\'1n\'?\'22\':\'2G\'):49;M[49]=1b;2k[2z]=49==\'22\'?[0,2i.6u[2z]]:[2i.6u[2z],0];if(2z!=\'1J\')y[2z]=2k[2z][0]+(2z!=\'3B\'&&2z!=\'8h\'?\'S\':\'\');P k.1p(y,"1J",2k[2z][0])}P{2k[2z]=[2m(k.3M(2i,2z)),2m(49)||0]}}P if(k.fx.d9[2z])2k[2z]=[k.fx.6H(k.3M(2i,2z)),k.fx.6H(49)];P if(/^6X$|92$|2B$|9I$|cD$/i.43(2z)){D m=49.4v(/\\s+/g,\' \').4v(/7K\\s*\\(\\s*/g,\'7K(\').4v(/\\s*,\\s*/g,\',\').4v(/\\s*\\)/g,\')\').bU(/([^\\s]+)/g);3m(2z){1e\'6X\':1e\'92\':1e\'cD\':1e\'9I\':m[3]=m[3]||m[1]||m[0];m[2]=m[2]||m[0];m[1]=m[1]||m[0];1Y(D i=0;i<k.fx.8p.1h;i++){D 5X=k.fx.cw[2z][0]+k.fx.8p[i]+k.fx.cw[2z][1];2k[5X]=2z==\'9I\'?[k.fx.6H(k.3M(2i,5X)),k.fx.6H(m[i])]:[2m(k.3M(2i,5X)),2m(m[i])]}1r;1e\'2B\':1Y(D i=0;i<m.1h;i++){D cC=2m(m[i]);D 9H=!h8(cC)?\'ds\':(!/b7|1n|2O|gT|gF|gG|gH|gE|gD|gz|gA/i.43(m[i])?\'cq\':I);if(9H){1Y(D j=0;j<k.fx.8p.1h;j++){5X=\'2B\'+k.fx.8p[j]+9H;2k[5X]=9H==\'cq\'?[k.fx.6H(k.3M(2i,5X)),k.fx.6H(m[i])]:[2m(k.3M(2i,5X)),cC]}}P{y[\'gQ\']=m[i]}}1r}}P{y[2z]=49}E I};1Y(p in 5U){if(p==\'18\'){D 5u=k.cu(5U[p]);1Y(7L in 5u){q.9F(7L,5u[7L])}}P if(p==\'3b\'){if(1j.9G)1Y(D i=0;i<1j.9G.1h;i++){D 7G=1j.9G[i].7G||1j.9G[i].gP||U;if(7G){1Y(D j=0;j<7G.1h;j++){if(7G[j].gO==\'.\'+5U[p]){D 7H=11 cp(\'\\.\'+5U[p]+\' {\');D 5S=7G[j].18.9T;D 5u=k.cu(5S.4v(7H,\'\').4v(/}/g,\'\'));1Y(7L in 5u){q.9F(7L,5u[7L])}}}}}}P{q.9F(p,5U[p])}}y.19=7M==\'1n\'?\'2E\':7M;y.2Y=\'2O\';z.2D=u(){D t=(11 72()).71();if(t>M.1m+z.9x){6c(z.2H);z.2H=U;1Y(p in 2k){if(p=="1J")k.1p(y,"1J",2k[p][1]);P if(2h 2k[p][1]==\'8i\')y[p]=\'7K(\'+2k[p][1].r+\',\'+2k[p][1].g+\',\'+2k[p][1].b+\')\';P y[p]=2k[p][1]+(p!=\'3B\'&&p!=\'8h\'?\'S\':\'\')}if(M.2G||M.22)1Y(D p in 2i.6u)if(p=="1J")k.1p(y,p,2i.6u[p]);P y[p]="";y.19=M.2G?\'1n\':(7M!=\'1n\'?7M:\'2E\');y.2Y=eH;2i.5R=U;if(k.eI(M.23))M.23.1F(2i)}P{D n=t-q.9x;D 8x=n/M.1m;1Y(p in 2k){if(2h 2k[p][1]==\'8i\'){y[p]=\'7K(\'+T(k.G[M.G](8x,n,2k[p][0].r,(2k[p][1].r-2k[p][0].r),M.1m))+\',\'+T(k.G[M.G](8x,n,2k[p][0].g,(2k[p][1].g-2k[p][0].g),M.1m))+\',\'+T(k.G[M.G](8x,n,2k[p][0].b,(2k[p][1].b-2k[p][0].b),M.1m))+\')\'}P{D cG=k.G[M.G](8x,n,2k[p][0],(2k[p][1]-2k[p][0]),M.1m);if(p=="1J")k.1p(y,"1J",cG);P y[p]=cG+(p!=\'3B\'&&p!=\'8h\'?\'S\':\'\')}}}};z.2H=6I(u(){z.2D()},13);2i.5R=z},cv:u(2i,2D){if(2D)2i.5R.9x-=kM;P{1V.6c(2i.5R.2H);2i.5R=U;k.2L(2i,"fx")}}});k.cu=u(5S){D 5u={};if(2h 5S==\'5g\'){5S=5S.5Z().7h(\';\');1Y(D i=0;i<5S.1h;i++){7H=5S[i].7h(\':\');if(7H.1h==2){5u[k.eP(7H[0].4v(/\\-(\\w)/g,u(m,c){E c.kn()}))]=k.eP(7H[1])}}}E 5u};k.12={1c:U,F:U,58:u(){E q.1B(u(){if(q.9q){q.A.5e.3p(\'5b\',k.12.cU);q.A=U;q.9q=I;if(k.3h.4I){q.d4="fQ"}P{q.18.kk=\'\';q.18.ej=\'\';q.18.e6=\'\'}}})},cU:u(e){if(k.12.F!=U){k.12.9w(e);E I}D C=q.3Z;k(1j).1H(\'3H\',k.12.d6).1H(\'61\',k.12.9w);C.A.1s=k.1a.44(e);C.A.4t=C.A.1s;C.A.7W=I;C.A.ki=q!=q.3Z;k.12.F=C;if(C.A.5i&&q!=q.3Z){ce=k.1a.2R(C.3e);cf=k.1a.2p(C);cg={x:T(k.B(C,\'O\'))||0,y:T(k.B(C,\'Q\'))||0};dx=C.A.4t.x-ce.x-cf.1D/2-cg.x;dy=C.A.4t.y-ce.y-cf.hb/2-cg.y;k.3d.59(C,[dx,dy])}E k.7Z||I},dT:u(e){D C=k.12.F;C.A.7W=1b;D 9p=C.18;C.A.7i=k.B(C,\'19\');C.A.4m=k.B(C,\'Y\');if(!C.A.c4)C.A.c4=C.A.4m;C.A.2c={x:T(k.B(C,\'O\'))||0,y:T(k.B(C,\'Q\'))||0};C.A.9l=0;C.A.9m=0;if(k.3h.4I){D cl=k.1a.6h(C,1b);C.A.9l=cl.l||0;C.A.9m=cl.t||0}C.A.1C=k.21(k.1a.2R(C),k.1a.2p(C));if(C.A.4m!=\'2y\'&&C.A.4m!=\'1O\'){9p.Y=\'2y\'}k.12.1c.5t();D 5s=C.dn(1b);k(5s).B({19:\'2E\',O:\'3c\',Q:\'3c\'});5s.18.5o=\'0\';5s.18.5p=\'0\';5s.18.5m=\'0\';5s.18.5k=\'0\';k.12.1c.1R(5s);D 3X=k.12.1c.K(0).18;if(C.A.cO){3X.Z=\'ao\';3X.V=\'ao\'}P{3X.V=C.A.1C.hb+\'S\';3X.Z=C.A.1C.1D+\'S\'}3X.19=\'2E\';3X.5o=\'3c\';3X.5p=\'3c\';3X.5m=\'3c\';3X.5k=\'3c\';k.21(C.A.1C,k.1a.2p(5s));if(C.A.2S){if(C.A.2S.O){C.A.2c.x+=C.A.1s.x-C.A.1C.x-C.A.2S.O;C.A.1C.x=C.A.1s.x-C.A.2S.O}if(C.A.2S.Q){C.A.2c.y+=C.A.1s.y-C.A.1C.y-C.A.2S.Q;C.A.1C.y=C.A.1s.y-C.A.2S.Q}if(C.A.2S.2N){C.A.2c.x+=C.A.1s.x-C.A.1C.x-C.A.1C.hb+C.A.2S.2N;C.A.1C.x=C.A.1s.x-C.A.1C.1D+C.A.2S.2N}if(C.A.2S.4l){C.A.2c.y+=C.A.1s.y-C.A.1C.y-C.A.1C.hb+C.A.2S.4l;C.A.1C.y=C.A.1s.y-C.A.1C.hb+C.A.2S.4l}}C.A.2x=C.A.2c.x;C.A.2r=C.A.2c.y;if(C.A.8g||C.A.2o==\'96\'){89=k.1a.6h(C.3e,1b);C.A.1C.x=C.8n+(k.3h.4I?0:k.3h.7N?-89.l:89.l);C.A.1C.y=C.8t+(k.3h.4I?0:k.3h.7N?-89.t:89.t);k(C.3e).1R(k.12.1c.K(0))}if(C.A.2o){k.12.bP(C);C.A.5J.2o=k.12.bH}if(C.A.5i){k.3d.bO(C)}3X.O=C.A.1C.x-C.A.9l+\'S\';3X.Q=C.A.1C.y-C.A.9m+\'S\';3X.Z=C.A.1C.1D+\'S\';3X.V=C.A.1C.hb+\'S\';k.12.F.A.9n=I;if(C.A.gx){C.A.5J.67=k.12.bI}if(C.A.3B!=I){k.12.1c.B(\'3B\',C.A.3B)}if(C.A.1J){k.12.1c.B(\'1J\',C.A.1J);if(1V.7a){k.12.1c.B(\'69\',\'9V(1J=\'+C.A.1J*2b+\')\')}}if(C.A.7w){k.12.1c.2Z(C.A.7w);k.12.1c.K(0).77.18.19=\'1n\'}if(C.A.4A)C.A.4A.1F(C,[5s,C.A.2c.x,C.A.2c.y]);if(k.1x&&k.1x.8W>0){k.1x.ea(C)}if(C.A.4j==I){9p.19=\'1n\'}E I},bP:u(C){if(C.A.2o.1K==b5){if(C.A.2o==\'96\'){C.A.24=k.21({x:0,y:0},k.1a.2p(C.3e));D 84=k.1a.6h(C.3e,1b);C.A.24.w=C.A.24.1D-84.l-84.r;C.A.24.h=C.A.24.hb-84.t-84.b}P if(C.A.2o==\'1j\'){D cM=k.1a.bq();C.A.24={x:0,y:0,w:cM.w,h:cM.h}}}P if(C.A.2o.1K==7b){C.A.24={x:T(C.A.2o[0])||0,y:T(C.A.2o[1])||0,w:T(C.A.2o[2])||0,h:T(C.A.2o[3])||0}}C.A.24.dx=C.A.24.x-C.A.1C.x;C.A.24.dy=C.A.24.y-C.A.1C.y},9o:u(F){if(F.A.8g||F.A.2o==\'96\'){k(\'2e\',1j).1R(k.12.1c.K(0))}k.12.1c.5t().2G().B(\'1J\',1);if(1V.7a){k.12.1c.B(\'69\',\'9V(1J=2b)\')}},9w:u(e){k(1j).3p(\'3H\',k.12.d6).3p(\'61\',k.12.9w);if(k.12.F==U){E}D F=k.12.F;k.12.F=U;if(F.A.7W==I){E I}if(F.A.48==1b){k(F).B(\'Y\',F.A.4m)}D 9p=F.18;if(F.5i){k.12.1c.B(\'94\',\'8C\')}if(F.A.7w){k.12.1c.4p(F.A.7w)}if(F.A.6o==I){if(F.A.fx>0){if(!F.A.1N||F.A.1N==\'4a\'){D x=11 k.fx(F,{1m:F.A.fx},\'O\');x.1L(F.A.2c.x,F.A.8c)}if(!F.A.1N||F.A.1N==\'4i\'){D y=11 k.fx(F,{1m:F.A.fx},\'Q\');y.1L(F.A.2c.y,F.A.8j)}}P{if(!F.A.1N||F.A.1N==\'4a\')F.18.O=F.A.8c+\'S\';if(!F.A.1N||F.A.1N==\'4i\')F.18.Q=F.A.8j+\'S\'}k.12.9o(F);if(F.A.4j==I){k(F).B(\'19\',F.A.7i)}}P if(F.A.fx>0){F.A.9n=1b;D dh=I;if(k.1x&&k.1t&&F.A.48){dh=k.1a.2R(k.1t.1c.K(0))}k.12.1c.5K({O:dh?dh.x:F.A.1C.x,Q:dh?dh.y:F.A.1C.y},F.A.fx,u(){F.A.9n=I;if(F.A.4j==I){F.18.19=F.A.7i}k.12.9o(F)})}P{k.12.9o(F);if(F.A.4j==I){k(F).B(\'19\',F.A.7i)}}if(k.1x&&k.1x.8W>0){k.1x.ed(F)}if(k.1t&&F.A.48){k.1t.dp(F)}if(F.A.2T&&(F.A.8c!=F.A.2c.x||F.A.8j!=F.A.2c.y)){F.A.2T.1F(F,F.A.bQ||[0,0,F.A.8c,F.A.8j])}if(F.A.3S)F.A.3S.1F(F);E I},bI:u(x,y,dx,dy){if(dx!=0)dx=T((dx+(q.A.gx*dx/14.3R(dx))/2)/q.A.gx)*q.A.gx;if(dy!=0)dy=T((dy+(q.A.gy*dy/14.3R(dy))/2)/q.A.gy)*q.A.gy;E{dx:dx,dy:dy,x:0,y:0}},bH:u(x,y,dx,dy){dx=14.3D(14.3v(dx,q.A.24.dx),q.A.24.w+q.A.24.dx-q.A.1C.1D);dy=14.3D(14.3v(dy,q.A.24.dy),q.A.24.h+q.A.24.dy-q.A.1C.hb);E{dx:dx,dy:dy,x:0,y:0}},d6:u(e){if(k.12.F==U||k.12.F.A.9n==1b){E}D F=k.12.F;F.A.4t=k.1a.44(e);if(F.A.7W==I){46=14.dm(14.5Y(F.A.1s.x-F.A.4t.x,2)+14.5Y(F.A.1s.y-F.A.4t.y,2));if(46<F.A.6m){E}P{k.12.dT(e)}}D dx=F.A.4t.x-F.A.1s.x;D dy=F.A.4t.y-F.A.1s.y;1Y(D i in F.A.5J){D 3q=F.A.5J[i].1F(F,[F.A.2c.x+dx,F.A.2c.y+dy,dx,dy]);if(3q&&3q.1K==7n){dx=i!=\'7l\'?3q.dx:(3q.x-F.A.2c.x);dy=i!=\'7l\'?3q.dy:(3q.y-F.A.2c.y)}}F.A.2x=F.A.1C.x+dx-F.A.9l;F.A.2r=F.A.1C.y+dy-F.A.9m;if(F.A.5i&&(F.A.3z||F.A.2T)){k.3d.3z(F,F.A.2x,F.A.2r)}if(F.A.4x)F.A.4x.1F(F,[F.A.2c.x+dx,F.A.2c.y+dy]);if(!F.A.1N||F.A.1N==\'4a\'){F.A.8c=F.A.2c.x+dx;k.12.1c.K(0).18.O=F.A.2x+\'S\'}if(!F.A.1N||F.A.1N==\'4i\'){F.A.8j=F.A.2c.y+dy;k.12.1c.K(0).18.Q=F.A.2r+\'S\'}if(k.1x&&k.1x.8W>0){k.1x.a3(F)}E I},2s:u(o){if(!k.12.1c){k(\'2e\',1j).1R(\'<26 id="dW"></26>\');k.12.1c=k(\'#dW\');D el=k.12.1c.K(0);D 4P=el.18;4P.Y=\'1O\';4P.19=\'1n\';4P.94=\'8C\';4P.dV=\'1n\';4P.2Y=\'2O\';if(1V.7a){el.d4="en"}P{4P.kh=\'1n\';4P.e6=\'1n\';4P.ej=\'1n\'}}if(!o){o={}}E q.1B(u(){if(q.9q||!k.1a)E;if(1V.7a){q.kf=u(){E I};q.kj=u(){E I}}D el=q;D 5e=o.3y?k(q).kp(o.3y):k(q);if(k.3h.4I){5e.1B(u(){q.d4="en"})}P{5e.B(\'-kE-7l-8Z\',\'1n\');5e.B(\'7l-8Z\',\'1n\');5e.B(\'-ko-7l-8Z\',\'1n\')}q.A={5e:5e,6o:o.6o?1b:I,4j:o.4j?1b:I,48:o.48?o.48:I,5i:o.5i?o.5i:I,8g:o.8g?o.8g:I,3B:o.3B?T(o.3B)||0:I,1J:o.1J?2m(o.1J):I,fx:T(o.fx)||U,6p:o.6p?o.6p:I,5J:{},1s:{},4A:o.4A&&o.4A.1K==2C?o.4A:I,3S:o.3S&&o.3S.1K==2C?o.3S:I,2T:o.2T&&o.2T.1K==2C?o.2T:I,1N:/4i|4a/.43(o.1N)?o.1N:I,6m:o.6m?T(o.6m)||0:0,2S:o.2S?o.2S:I,cO:o.cO?1b:I,7w:o.7w||I};if(o.5J&&o.5J.1K==2C)q.A.5J.7l=o.5J;if(o.4x&&o.4x.1K==2C)q.A.4x=o.4x;if(o.2o&&((o.2o.1K==b5&&(o.2o==\'96\'||o.2o==\'1j\'))||(o.2o.1K==7b&&o.2o.1h==4))){q.A.2o=o.2o}if(o.2K){q.A.2K=o.2K}if(o.67){if(2h o.67==\'kl\'){q.A.gx=T(o.67)||1;q.A.gy=T(o.67)||1}P if(o.67.1h==2){q.A.gx=T(o.67[0])||1;q.A.gy=T(o.67[1])||1}}if(o.3z&&o.3z.1K==2C){q.A.3z=o.3z}q.9q=1b;5e.1B(u(){q.3Z=el});5e.1H(\'5b\',k.12.cU)})}};k.fn.21({a4:k.12.58,6Y:k.12.2s});k.1x={ee:u(5r,5y,7j,7g){E 5r<=k.12.F.A.2x&&(5r+7j)>=(k.12.F.A.2x+k.12.F.A.1C.w)&&5y<=k.12.F.A.2r&&(5y+7g)>=(k.12.F.A.2r+k.12.F.A.1C.h)?1b:I},by:u(5r,5y,7j,7g){E!(5r>(k.12.F.A.2x+k.12.F.A.1C.w)||(5r+7j)<k.12.F.A.2x||5y>(k.12.F.A.2r+k.12.F.A.1C.h)||(5y+7g)<k.12.F.A.2r)?1b:I},1s:u(5r,5y,7j,7g){E 5r<k.12.F.A.4t.x&&(5r+7j)>k.12.F.A.4t.x&&5y<k.12.F.A.4t.y&&(5y+7g)>k.12.F.A.4t.y?1b:I},5l:I,3W:{},8W:0,3J:{},ea:u(C){if(k.12.F==U){E}D i;k.1x.3W={};D cZ=I;1Y(i in k.1x.3J){if(k.1x.3J[i]!=U){D 1k=k.1x.3J[i].K(0);if(k(k.12.F).is(\'.\'+1k.1i.a)){if(1k.1i.m==I){1k.1i.p=k.21(k.1a.2R(1k),k.1a.82(1k));1k.1i.m=1b}if(1k.1i.ac){k.1x.3J[i].2Z(1k.1i.ac)}k.1x.3W[i]=k.1x.3J[i];if(k.1t&&1k.1i.s&&k.12.F.A.48){1k.1i.el=k(\'.\'+1k.1i.a,1k);C.18.19=\'1n\';k.1t.c5(1k);1k.1i.9Z=k.1t.8o(k.1p(1k,\'id\')).7U;C.18.19=C.A.7i;cZ=1b}if(1k.1i.9v){1k.1i.9v.1F(k.1x.3J[i].K(0),[k.12.F])}}}}if(cZ){k.1t.28()}},ek:u(){k.1x.3W={};1Y(i in k.1x.3J){if(k.1x.3J[i]!=U){D 1k=k.1x.3J[i].K(0);if(k(k.12.F).is(\'.\'+1k.1i.a)){1k.1i.p=k.21(k.1a.2R(1k),k.1a.82(1k));if(1k.1i.ac){k.1x.3J[i].2Z(1k.1i.ac)}k.1x.3W[i]=k.1x.3J[i];if(k.1t&&1k.1i.s&&k.12.F.A.48){1k.1i.el=k(\'.\'+1k.1i.a,1k);C.18.19=\'1n\';k.1t.c5(1k);C.18.19=C.A.7i}}}}},a3:u(e){if(k.12.F==U){E}k.1x.5l=I;D i;D cb=I;D ec=0;1Y(i in k.1x.3W){D 1k=k.1x.3W[i].K(0);if(k.1x.5l==I&&k.1x[1k.1i.t](1k.1i.p.x,1k.1i.p.y,1k.1i.p.1D,1k.1i.p.hb)){if(1k.1i.hc&&1k.1i.h==I){k.1x.3W[i].2Z(1k.1i.hc)}if(1k.1i.h==I&&1k.1i.7T){cb=1b}1k.1i.h=1b;k.1x.5l=1k;if(k.1t&&1k.1i.s&&k.12.F.A.48){k.1t.1c.K(0).3b=1k.1i.eb;k.1t.a3(1k)}ec++}P if(1k.1i.h==1b){if(1k.1i.7Q){1k.1i.7Q.1F(1k,[e,k.12.1c.K(0).77,1k.1i.fx])}if(1k.1i.hc){k.1x.3W[i].4p(1k.1i.hc)}1k.1i.h=I}}if(k.1t&&!k.1x.5l&&k.12.F.48){k.1t.1c.K(0).18.19=\'1n\'}if(cb){k.1x.5l.1i.7T.1F(k.1x.5l,[e,k.12.1c.K(0).77])}},ed:u(e){D i;1Y(i in k.1x.3W){D 1k=k.1x.3W[i].K(0);if(1k.1i.ac){k.1x.3W[i].4p(1k.1i.ac)}if(1k.1i.hc){k.1x.3W[i].4p(1k.1i.hc)}if(1k.1i.s){k.1t.7V[k.1t.7V.1h]=i}if(1k.1i.9r&&1k.1i.h==1b){1k.1i.h=I;1k.1i.9r.1F(1k,[e,1k.1i.fx])}1k.1i.m=I;1k.1i.h=I}k.1x.3W={}},58:u(){E q.1B(u(){if(q.9u){if(q.1i.s){id=k.1p(q,\'id\');k.1t.5j[id]=U;k(\'.\'+q.1i.a,q).a4()}k.1x.3J[\'d\'+q.bn]=U;q.9u=I;q.f=U}})},2s:u(o){E q.1B(u(){if(q.9u==1b||!o.3P||!k.1a||!k.12){E}q.1i={a:o.3P,ac:o.a8||I,hc:o.a7||I,eb:o.4V||I,9r:o.kO||o.9r||I,7T:o.7T||o.dN||I,7Q:o.7Q||o.dz||I,9v:o.9v||I,t:o.6n&&(o.6n==\'ee\'||o.6n==\'by\')?o.6n:\'1s\',fx:o.fx?o.fx:I,m:I,h:I};if(o.bD==1b&&k.1t){id=k.1p(q,\'id\');k.1t.5j[id]=q.1i.a;q.1i.s=1b;if(o.2T){q.1i.2T=o.2T;q.1i.9Z=k.1t.8o(id).7U}}q.9u=1b;q.bn=T(14.6w()*cd);k.1x.3J[\'d\'+q.bn]=k(q);k.1x.8W++})}};k.fn.21({df:k.1x.58,dO:k.1x.2s});k.kH=k.1x.ek;k.R={1A:U,3Q:U,F:U,1s:U,1q:U,Y:U,7r:u(e){k.R.F=(q.a2)?q.a2:q;k.R.1s=k.1a.44(e);k.R.1q={Z:T(k(k.R.F).B(\'Z\'))||0,V:T(k(k.R.F).B(\'V\'))||0};k.R.Y={Q:T(k(k.R.F).B(\'Q\'))||0,O:T(k(k.R.F).B(\'O\'))||0};k(1j).1H(\'3H\',k.R.bj).1H(\'61\',k.R.bs);if(2h k.R.F.1g.ei===\'u\'){k.R.F.1g.ei.1F(k.R.F)}E I},bs:u(e){k(1j).3p(\'3H\',k.R.bj).3p(\'61\',k.R.bs);if(2h k.R.F.1g.e7===\'u\'){k.R.F.1g.e7.1F(k.R.F)}k.R.F=U},bj:u(e){if(!k.R.F){E}1s=k.1a.44(e);7u=k.R.Y.Q-k.R.1s.y+1s.y;7v=k.R.Y.O-k.R.1s.x+1s.x;7u=14.3v(14.3D(7u,k.R.F.1g.8U-k.R.1q.V),k.R.F.1g.7s);7v=14.3v(14.3D(7v,k.R.F.1g.8T-k.R.1q.Z),k.R.F.1g.7p);if(2h k.R.F.1g.4x===\'u\'){D 8J=k.R.F.1g.4x.1F(k.R.F,[7v,7u]);if(2h 8J==\'kc\'&&8J.1h==2){7v=8J[0];7u=8J[1]}}k.R.F.18.Q=7u+\'S\';k.R.F.18.O=7v+\'S\';E I},28:u(e){k(1j).1H(\'3H\',k.R.8C).1H(\'61\',k.R.8v);k.R.1A=q.1A;k.R.3Q=q.3Q;k.R.1s=k.1a.44(e);if(k.R.1A.1g.4A){k.R.1A.1g.4A.1F(k.R.1A,[q])}k.R.1q={Z:T(k(q.1A).B(\'Z\'))||0,V:T(k(q.1A).B(\'V\'))||0};k.R.Y={Q:T(k(q.1A).B(\'Q\'))||0,O:T(k(q.1A).B(\'O\'))||0};E I},8v:u(){k(1j).3p(\'3H\',k.R.8C).3p(\'61\',k.R.8v);if(k.R.1A.1g.3S){k.R.1A.1g.3S.1F(k.R.1A,[k.R.3Q])}k.R.1A=U;k.R.3Q=U},6V:u(dx,9t){E 14.3D(14.3v(k.R.1q.Z+dx*9t,k.R.1A.1g.9s),k.R.1A.1g.6q)},6Q:u(dy,9t){E 14.3D(14.3v(k.R.1q.V+dy*9t,k.R.1A.1g.8L),k.R.1A.1g.8M)},dX:u(V){E 14.3D(14.3v(V,k.R.1A.1g.8L),k.R.1A.1g.8M)},8C:u(e){if(k.R.1A==U){E}1s=k.1a.44(e);dx=1s.x-k.R.1s.x;dy=1s.y-k.R.1s.y;1E={Z:k.R.1q.Z,V:k.R.1q.V};2n={Q:k.R.Y.Q,O:k.R.Y.O};3m(k.R.3Q){1e\'e\':1E.Z=k.R.6V(dx,1);1r;1e\'eO\':1E.Z=k.R.6V(dx,1);1E.V=k.R.6Q(dy,1);1r;1e\'w\':1E.Z=k.R.6V(dx,-1);2n.O=k.R.Y.O-1E.Z+k.R.1q.Z;1r;1e\'5O\':1E.Z=k.R.6V(dx,-1);2n.O=k.R.Y.O-1E.Z+k.R.1q.Z;1E.V=k.R.6Q(dy,1);1r;1e\'7q\':1E.V=k.R.6Q(dy,-1);2n.Q=k.R.Y.Q-1E.V+k.R.1q.V;1E.Z=k.R.6V(dx,-1);2n.O=k.R.Y.O-1E.Z+k.R.1q.Z;1r;1e\'n\':1E.V=k.R.6Q(dy,-1);2n.Q=k.R.Y.Q-1E.V+k.R.1q.V;1r;1e\'9J\':1E.V=k.R.6Q(dy,-1);2n.Q=k.R.Y.Q-1E.V+k.R.1q.V;1E.Z=k.R.6V(dx,1);1r;1e\'s\':1E.V=k.R.6Q(dy,1);1r}if(k.R.1A.1g.4D){if(k.R.3Q==\'n\'||k.R.3Q==\'s\')4B=1E.V*k.R.1A.1g.4D;P 4B=1E.Z;5c=k.R.dX(4B*k.R.1A.1g.4D);4B=5c/k.R.1A.1g.4D;3m(k.R.3Q){1e\'n\':1e\'7q\':1e\'9J\':2n.Q+=1E.V-5c;1r}3m(k.R.3Q){1e\'7q\':1e\'w\':1e\'5O\':2n.O+=1E.Z-4B;1r}1E.V=5c;1E.Z=4B}if(2n.Q<k.R.1A.1g.7s){5c=1E.V+2n.Q-k.R.1A.1g.7s;2n.Q=k.R.1A.1g.7s;if(k.R.1A.1g.4D){4B=5c/k.R.1A.1g.4D;3m(k.R.3Q){1e\'7q\':1e\'w\':1e\'5O\':2n.O+=1E.Z-4B;1r}1E.Z=4B}1E.V=5c}if(2n.O<k.R.1A.1g.7p){4B=1E.Z+2n.O-k.R.1A.1g.7p;2n.O=k.R.1A.1g.7p;if(k.R.1A.1g.4D){5c=4B*k.R.1A.1g.4D;3m(k.R.3Q){1e\'n\':1e\'7q\':1e\'9J\':2n.Q+=1E.V-5c;1r}1E.V=5c}1E.Z=4B}if(2n.Q+1E.V>k.R.1A.1g.8U){1E.V=k.R.1A.1g.8U-2n.Q;if(k.R.1A.1g.4D){1E.Z=1E.V/k.R.1A.1g.4D}}if(2n.O+1E.Z>k.R.1A.1g.8T){1E.Z=k.R.1A.1g.8T-2n.O;if(k.R.1A.1g.4D){1E.V=1E.Z*k.R.1A.1g.4D}}D 6O=I;5L=k.R.1A.18;5L.O=2n.O+\'S\';5L.Q=2n.Q+\'S\';5L.Z=1E.Z+\'S\';5L.V=1E.V+\'S\';if(k.R.1A.1g.dY){6O=k.R.1A.1g.dY.1F(k.R.1A,[1E,2n]);if(6O){if(6O.1q){k.21(1E,6O.1q)}if(6O.Y){k.21(2n,6O.Y)}}}5L.O=2n.O+\'S\';5L.Q=2n.Q+\'S\';5L.Z=1E.Z+\'S\';5L.V=1E.V+\'S\';E I},2s:u(M){if(!M||!M.3U||M.3U.1K!=7n){E}E q.1B(u(){D el=q;el.1g=M;el.1g.9s=M.9s||10;el.1g.8L=M.8L||10;el.1g.6q=M.6q||6x;el.1g.8M=M.8M||6x;el.1g.7s=M.7s||-aF;el.1g.7p=M.7p||-aF;el.1g.8T=M.8T||6x;el.1g.8U=M.8U||6x;b3=k(el).B(\'Y\');if(!(b3==\'2y\'||b3==\'1O\')){el.18.Y=\'2y\'}eM=/n|9J|e|eO|s|5O|w|7q/g;1Y(i in el.1g.3U){if(i.5Z().bU(eM)!=U){if(el.1g.3U[i].1K==b5){3y=k(el.1g.3U[i]);if(3y.1P()>0){el.1g.3U[i]=3y.K(0)}}if(el.1g.3U[i].4S){el.1g.3U[i].1A=el;el.1g.3U[i].3Q=i;k(el.1g.3U[i]).1H(\'5b\',k.R.28)}}}if(el.1g.4N){if(2h el.1g.4N===\'5g\'){9K=k(el.1g.4N);if(9K.1P()>0){9K.1B(u(){q.a2=el});9K.1H(\'5b\',k.R.7r)}}P if(el.1g.4N.4S){el.1g.4N.a2=el;k(el.1g.4N).1H(\'5b\',k.R.7r)}P if(el.1g.4N==1b){k(q).1H(\'5b\',k.R.7r)}}})},58:u(){E q.1B(u(){D el=q;1Y(i in el.1g.3U){el.1g.3U[i].1A=U;el.1g.3U[i].3Q=U;k(el.1g.3U[i]).3p(\'5b\',k.R.28)}if(el.1g.4N){if(2h el.1g.4N===\'5g\'){3y=k(el.1g.4N);if(3y.1P()>0){3y.3p(\'5b\',k.R.7r)}}P if(el.1g.4N==1b){k(q).3p(\'5b\',k.R.7r)}}el.1g=U})}};k.fn.21({j5:k.R.2s,j4:k.R.58});k.2u=U;k.7Z=I;k.3n=U;k.81=[];k.a0=u(e){D 3O=e.7F||e.7A||-1;if(3O==17||3O==16){k.7Z=1b}};k.9Y=u(e){k.7Z=I};k.eW=u(e){q.f.1s=k.1a.44(e);q.f.1M=k.21(k.1a.2R(q),k.1a.2p(q));q.f.3a=k.1a.6W(q);q.f.1s.x-=q.f.1M.x;q.f.1s.y-=q.f.1M.y;if(q.f.hc)k.2u.2Z(q.f.hc);k.2u.B({19:\'2E\',Z:\'83\',V:\'83\'});if(q.f.o){k.2u.B(\'1J\',q.f.o)}k.3n=q;k.8K=I;k.81=[];q.f.el.1B(u(){q.1M={x:q.8n+(q.4Y&&!k.3h.7N?T(q.4Y.5a)||0:0)+(k.3n.3g||0),y:q.8t+(q.4Y&&!k.3h.7N?T(q.4Y.4Z)||0:0)+(k.3n.2V||0),1D:q.4b,hb:q.63};if(q.s==1b){if(k.7Z==I){q.s=I;k(q).4p(k.3n.f.7X)}P{k.8K=1b;k.81[k.81.1h]=k.1p(q,\'id\')}}});k(q).1R(k.2u.K(0));q.f.93=k.1a.6h(k.2u[0],1b);k.a1.1F(q,[e]);k(1j).1H(\'3H\',k.a1).1H(\'61\',k.bT);E I};k.a1=u(e){if(!k.3n)E;k.eU.1F(k.3n,[e])};k.eU=u(e){if(!k.3n)E;D 1s=k.1a.44(e);D 3a=k.1a.6W(k.3n);1s.x+=3a.l-q.f.3a.l-q.f.1M.x;1s.y+=3a.t-q.f.3a.t-q.f.1M.y;D 8D=14.3D(1s.x,q.f.1s.x);D 5O=14.3D(14.3R(1s.x-q.f.1s.x),14.3R(q.f.3a.w-8D));D 9f=14.3D(1s.y,q.f.1s.y);D 8R=14.3D(14.3R(1s.y-q.f.1s.y),14.3R(q.f.3a.h-9f));if(q.2V>0&&1s.y-20<q.2V){D 3T=14.3D(3a.t,10);9f-=3T;8R+=3T;q.2V-=3T}P if(q.2V+q.f.1M.h<q.f.3a.h&&1s.y+20>q.2V+q.f.1M.h){D 3T=14.3D(q.f.3a.h-q.2V,10);q.2V+=3T;if(q.2V!=3a.t)8R+=3T}if(q.3g>0&&1s.x-20<q.3g){D 3T=14.3D(3a.l,10);8D-=3T;5O+=3T;q.3g-=3T}P if(q.3g+q.f.1M.w<q.f.3a.w&&1s.x+20>q.3g+q.f.1M.w){D 3T=14.3D(q.f.3a.w-q.3g,10);q.3g+=3T;if(q.3g!=3a.l)5O+=3T}k.2u.B({O:8D+\'S\',Q:9f+\'S\',Z:5O-(q.f.93.l+q.f.93.r)+\'S\',V:8R-(q.f.93.t+q.f.93.b)+\'S\'});k.2u.l=8D+q.f.3a.l;k.2u.t=9f+q.f.3a.t;k.2u.r=k.2u.l+5O;k.2u.b=k.2u.t+8R;k.8K=I;q.f.el.1B(u(){9k=k.81.3F(k.1p(q,\'id\'));if(!(q.1M.x>k.2u.r||(q.1M.x+q.1M.1D)<k.2u.l||q.1M.y>k.2u.b||(q.1M.y+q.1M.hb)<k.2u.t)){k.8K=1b;if(q.s!=1b){q.s=1b;k(q).2Z(k.3n.f.7X)}if(9k!=-1){q.s=I;k(q).4p(k.3n.f.7X)}}P if((q.s==1b)&&(9k==-1)){q.s=I;k(q).4p(k.3n.f.7X)}P if((!q.s)&&(k.7Z==1b)&&(9k!=-1)){q.s=1b;k(q).2Z(k.3n.f.7X)}});E I};k.bT=u(e){if(!k.3n)E;k.ex.1F(k.3n,[e])};k.ex=u(e){k(1j).3p(\'3H\',k.a1).3p(\'61\',k.bT);if(!k.3n)E;k.2u.B(\'19\',\'1n\');if(q.f.hc)k.2u.4p(q.f.hc);k.3n=I;k(\'2e\').1R(k.2u.K(0));if(k.8K==1b){if(q.f.8Y)q.f.8Y(k.c2(k.1p(q,\'id\')))}P{if(q.f.8X)q.f.8X(k.c2(k.1p(q,\'id\')))}k.81=[]};k.c2=u(s){D h=\'\';D o=[];if(a=k(\'#\'+s)){a.K(0).f.el.1B(u(){if(q.s==1b){if(h.1h>0){h+=\'&\'}h+=s+\'[]=\'+k.1p(q,\'id\');o[o.1h]=k.1p(q,\'id\')}})}E{7U:h,o:o}};k.fn.jZ=u(o){if(!k.2u){k(\'2e\',1j).1R(\'<26 id="2u"></26>\').1H(\'7E\',k.a0).1H(\'6S\',k.9Y);k.2u=k(\'#2u\');k.2u.B({Y:\'1O\',19:\'1n\'});if(1V.2l){k(\'2e\',1j).1H(\'7E\',k.a0).1H(\'6S\',k.9Y)}P{k(1j).1H(\'7E\',k.a0).1H(\'6S\',k.9Y)}}if(!o){o={}}E q.1B(u(){if(q.eX)E;q.eX=1b;q.f={a:o.3P,o:o.1J?2m(o.1J):I,7X:o.eE?o.eE:I,hc:o.4V?o.4V:I,8Y:o.8Y?o.8Y:I,8X:o.8X?o.8X:I};q.f.el=k(\'.\'+o.3P);k(q).1H(\'5b\',k.eW)})};k.1t={7V:[],5j:{},1c:I,7Y:U,28:u(){if(k.12.F==U){E}D 4M,3A,c,cs;k.1t.1c.K(0).3b=k.12.F.A.6p;4M=k.1t.1c.K(0).18;4M.19=\'2E\';k.1t.1c.1C=k.21(k.1a.2R(k.1t.1c.K(0)),k.1a.2p(k.1t.1c.K(0)));4M.Z=k.12.F.A.1C.1D+\'S\';4M.V=k.12.F.A.1C.hb+\'S\';3A=k.1a.c8(k.12.F);4M.5o=3A.t;4M.5p=3A.r;4M.5m=3A.b;4M.5k=3A.l;if(k.12.F.A.4j==1b){c=k.12.F.dn(1b);cs=c.18;cs.5o=\'3c\';cs.5p=\'3c\';cs.5m=\'3c\';cs.5k=\'3c\';cs.19=\'2E\';k.1t.1c.5t().1R(c)}k(k.12.F).dj(k.1t.1c.K(0));k.12.F.18.19=\'1n\'},dp:u(e){if(!e.A.48&&k.1x.5l.bD){if(e.A.3S)e.A.3S.1F(F);k(e).B(\'Y\',e.A.c4||e.A.4m);k(e).a4();k(k.1x.5l).dd(e)}k.1t.1c.4p(e.A.6p).3w(\'&7J;\');k.1t.7Y=U;D 4M=k.1t.1c.K(0).18;4M.19=\'1n\';k.1t.1c.dj(e);if(e.A.fx>0){k(e).7m(e.A.fx)}k(\'2e\').1R(k.1t.1c.K(0));D 86=[];D 8d=I;1Y(D i=0;i<k.1t.7V.1h;i++){D 1k=k.1x.3J[k.1t.7V[i]].K(0);D id=k.1p(1k,\'id\');D 8I=k.1t.8o(id);if(1k.1i.9Z!=8I.7U){1k.1i.9Z=8I.7U;if(8d==I&&1k.1i.2T){8d=1k.1i.2T}8I.id=id;86[86.1h]=8I}}k.1t.7V=[];if(8d!=I&&86.1h>0){8d(86)}},a3:u(e,o){if(!k.12.F)E;D 6i=I;D i=0;if(e.1i.el.1P()>0){1Y(i=e.1i.el.1P();i>0;i--){if(e.1i.el.K(i-1)!=k.12.F){if(!e.5V.bM){if((e.1i.el.K(i-1).1M.y+e.1i.el.K(i-1).1M.hb/2)>k.12.F.A.2r){6i=e.1i.el.K(i-1)}P{1r}}P{if((e.1i.el.K(i-1).1M.x+e.1i.el.K(i-1).1M.1D/2)>k.12.F.A.2x&&(e.1i.el.K(i-1).1M.y+e.1i.el.K(i-1).1M.hb/2)>k.12.F.A.2r){6i=e.1i.el.K(i-1)}}}}}if(6i&&k.1t.7Y!=6i){k.1t.7Y=6i;k(6i).k6(k.1t.1c.K(0))}P if(!6i&&(k.1t.7Y!=U||k.1t.1c.K(0).3e!=e)){k.1t.7Y=U;k(e).1R(k.1t.1c.K(0))}k.1t.1c.K(0).18.19=\'2E\'},c5:u(e){if(k.12.F==U){E}e.1i.el.1B(u(){q.1M=k.21(k.1a.82(q),k.1a.2R(q))})},8o:u(s){D i;D h=\'\';D o={};if(s){if(k.1t.5j[s]){o[s]=[];k(\'#\'+s+\' .\'+k.1t.5j[s]).1B(u(){if(h.1h>0){h+=\'&\'}h+=s+\'[]=\'+k.1p(q,\'id\');o[s][o[s].1h]=k.1p(q,\'id\')})}P{1Y(a in s){if(k.1t.5j[s[a]]){o[s[a]]=[];k(\'#\'+s[a]+\' .\'+k.1t.5j[s[a]]).1B(u(){if(h.1h>0){h+=\'&\'}h+=s[a]+\'[]=\'+k.1p(q,\'id\');o[s[a]][o[s[a]].1h]=k.1p(q,\'id\')})}}}}P{1Y(i in k.1t.5j){o[i]=[];k(\'#\'+i+\' .\'+k.1t.5j[i]).1B(u(){if(h.1h>0){h+=\'&\'}h+=i+\'[]=\'+k.1p(q,\'id\');o[i][o[i].1h]=k.1p(q,\'id\')})}}E{7U:h,o:o}},dc:u(e){if(!e.jJ){E}E q.1B(u(){if(!q.5V||!k(e).is(\'.\'+q.5V.3P))k(e).2Z(q.5V.3P);k(e).6Y(q.5V.A)})},58:u(){E q.1B(u(){k(\'.\'+q.5V.3P).a4();k(q).df();q.5V=U;q.dD=U})},2s:u(o){if(o.3P&&k.1a&&k.12&&k.1x){if(!k.1t.1c){k(\'2e\',1j).1R(\'<26 id="dt">&7J;</26>\');k.1t.1c=k(\'#dt\');k.1t.1c.K(0).18.19=\'1n\'}q.dO({3P:o.3P,a8:o.a8?o.a8:I,a7:o.a7?o.a7:I,4V:o.4V?o.4V:I,7T:o.7T||o.dN,7Q:o.7Q||o.dz,bD:1b,2T:o.2T||o.jL,fx:o.fx?o.fx:I,4j:o.4j?1b:I,6n:o.6n?o.6n:\'by\'});E q.1B(u(){D A={6o:o.6o?1b:I,dF:6x,1J:o.1J?2m(o.1J):I,6p:o.4V?o.4V:I,fx:o.fx?o.fx:I,48:1b,4j:o.4j?1b:I,3y:o.3y?o.3y:U,2o:o.2o?o.2o:U,4A:o.4A&&o.4A.1K==2C?o.4A:I,4x:o.4x&&o.4x.1K==2C?o.4x:I,3S:o.3S&&o.3S.1K==2C?o.3S:I,1N:/4i|4a/.43(o.1N)?o.1N:I,6m:o.6m?T(o.6m)||0:I,2S:o.2S?o.2S:I};k(\'.\'+o.3P,q).6Y(A);q.dD=1b;q.5V={3P:o.3P,6o:o.6o?1b:I,dF:6x,1J:o.1J?2m(o.1J):I,6p:o.4V?o.4V:I,fx:o.fx?o.fx:I,48:1b,4j:o.4j?1b:I,3y:o.3y?o.3y:U,2o:o.2o?o.2o:U,bM:o.bM?1b:I,A:A}})}}};k.fn.21({jR:k.1t.2s,dd:k.1t.dc,jQ:k.1t.58});k.jN=k.1t.8o;k.3d={bG:1,f0:u(3u){D 3u=3u;E q.1B(u(){q.4r.6T.1B(u(a6){k.3d.59(q,3u[a6])})})},K:u(){D 3u=[];q.1B(u(bJ){if(q.bF){3u[bJ]=[];D C=q;D 1q=k.1a.2p(q);q.4r.6T.1B(u(a6){D x=q.8n;D y=q.8t;99=T(x*2b/(1q.w-q.4b));8a=T(y*2b/(1q.h-q.63));3u[bJ][a6]=[99||0,8a||0,x||0,y||0]})}});E 3u},bO:u(C){C.A.fK=C.A.24.w-C.A.1C.1D;C.A.fN=C.A.24.h-C.A.1C.hb;if(C.9P.4r.bE){a5=C.9P.4r.6T.K(C.bR+1);if(a5){C.A.24.w=(T(k(a5).B(\'O\'))||0)+C.A.1C.1D;C.A.24.h=(T(k(a5).B(\'Q\'))||0)+C.A.1C.hb}9X=C.9P.4r.6T.K(C.bR-1);if(9X){D bL=T(k(9X).B(\'O\'))||0;D bK=T(k(9X).B(\'O\'))||0;C.A.24.x+=bL;C.A.24.y+=bK;C.A.24.w-=bL;C.A.24.h-=bK}}C.A.fW=C.A.24.w-C.A.1C.1D;C.A.fV=C.A.24.h-C.A.1C.hb;if(C.A.2K){C.A.gx=((C.A.24.w-C.A.1C.1D)/C.A.2K)||1;C.A.gy=((C.A.24.h-C.A.1C.hb)/C.A.2K)||1;C.A.fY=C.A.fW/C.A.2K;C.A.fS=C.A.fV/C.A.2K}C.A.24.dx=C.A.24.x-C.A.2c.x;C.A.24.dy=C.A.24.y-C.A.2c.y;k.12.1c.B(\'94\',\'aG\')},3z:u(C,x,y){if(C.A.2K){fZ=T(x/C.A.fY);99=fZ*2b/C.A.2K;fL=T(y/C.A.fS);8a=fL*2b/C.A.2K}P{99=T(x*2b/C.A.fK);8a=T(y*2b/C.A.fN)}C.A.bQ=[99||0,8a||0,x||0,y||0];if(C.A.3z)C.A.3z.1F(C,C.A.bQ)},g4:u(2l){3O=2l.7F||2l.7A||-1;3m(3O){1e 35:k.3d.59(q.3Z,[9W,9W]);1r;1e 36:k.3d.59(q.3Z,[-9W,-9W]);1r;1e 37:k.3d.59(q.3Z,[-q.3Z.A.gx||-1,0]);1r;1e 38:k.3d.59(q.3Z,[0,-q.3Z.A.gy||-1]);1r;1e 39:k.3d.59(q.3Z,[q.3Z.A.gx||1,0]);1r;1e 40:k.12.59(q.3Z,[0,q.3Z.A.gy||1]);1r}},59:u(C,Y){if(!C.A){E}C.A.1C=k.21(k.1a.2R(C),k.1a.2p(C));C.A.2c={x:T(k.B(C,\'O\'))||0,y:T(k.B(C,\'Q\'))||0};C.A.4m=k.B(C,\'Y\');if(C.A.4m!=\'2y\'&&C.A.4m!=\'1O\'){C.18.Y=\'2y\'}k.12.bP(C);k.3d.bO(C);dx=T(Y[0])||0;dy=T(Y[1])||0;2x=C.A.2c.x+dx;2r=C.A.2c.y+dy;if(C.A.2K){3q=k.12.bI.1F(C,[2x,2r,dx,dy]);if(3q.1K==7n){dx=3q.dx;dy=3q.dy}2x=C.A.2c.x+dx;2r=C.A.2c.y+dy}3q=k.12.bH.1F(C,[2x,2r,dx,dy]);if(3q&&3q.1K==7n){dx=3q.dx;dy=3q.dy}2x=C.A.2c.x+dx;2r=C.A.2c.y+dy;if(C.A.5i&&(C.A.3z||C.A.2T)){k.3d.3z(C,2x,2r)}2x=!C.A.1N||C.A.1N==\'4a\'?2x:C.A.2c.x||0;2r=!C.A.1N||C.A.1N==\'4i\'?2r:C.A.2c.y||0;C.18.O=2x+\'S\';C.18.Q=2r+\'S\'},2s:u(o){E q.1B(u(){if(q.bF==1b||!o.3P||!k.1a||!k.12||!k.1x){E}5N=k(o.3P,q);if(5N.1P()==0){E}D 4K={2o:\'96\',5i:1b,3z:o.3z&&o.3z.1K==2C?o.3z:U,2T:o.2T&&o.2T.1K==2C?o.2T:U,3y:q,1J:o.1J||I};if(o.2K&&T(o.2K)){4K.2K=T(o.2K)||1;4K.2K=4K.2K>0?4K.2K:1}if(5N.1P()==1)5N.6Y(4K);P{k(5N.K(0)).6Y(4K);4K.3y=U;5N.6Y(4K)}5N.7E(k.3d.g4);5N.1p(\'bG\',k.3d.bG++);q.bF=1b;q.4r={};q.4r.g6=4K.g6;q.4r.2K=4K.2K;q.4r.6T=5N;q.4r.bE=o.bE?1b:I;bS=q;bS.4r.6T.1B(u(2I){q.bR=2I;q.9P=bS});if(o.3u&&o.3u.1K==7b){1Y(i=o.3u.1h-1;i>=0;i--){if(o.3u[i].1K==7b&&o.3u[i].1h==2){el=q.4r.6T.K(i);if(el.4S){k.3d.59(el,o.3u[i])}}}}})}};k.fn.21({jV:k.3d.2s,k9:k.3d.f0,kb:k.3d.K});k.2t={6J:U,7c:I,9O:U,6D:u(e){k.2t.7c=1b;k.2t.22(e,q,1b)},bx:u(e){if(k.2t.6J!=q)E;k.2t.7c=I;k.2t.2G(e,q)},22:u(e,el,7c){if(k.2t.6J!=U)E;if(!el){el=q}k.2t.6J=el;1M=k.21(k.1a.2R(el),k.1a.2p(el));8G=k(el);45=8G.1p(\'45\');3f=8G.1p(\'3f\');if(45){k.2t.9O=45;8G.1p(\'45\',\'\');k(\'#fF\').3w(45);if(3f)k(\'#c9\').3w(3f.4v(\'k4://\',\'\'));P k(\'#c9\').3w(\'\');1c=k(\'#8V\');if(el.4T.3b){1c.K(0).3b=el.4T.3b}P{1c.K(0).3b=\'\'}c7=k.1a.2p(1c.K(0));fj=7c&&el.4T.Y==\'c3\'?\'4l\':el.4T.Y;3m(fj){1e\'Q\':2r=1M.y-c7.hb;2x=1M.x;1r;1e\'O\':2r=1M.y;2x=1M.x-c7.1D;1r;1e\'2N\':2r=1M.y;2x=1M.x+1M.1D;1r;1e\'c3\':k(\'2e\').1H(\'3H\',k.2t.3H);1s=k.1a.44(e);2r=1s.y+15;2x=1s.x+15;1r;aG:2r=1M.y+1M.hb;2x=1M.x;1r}1c.B({Q:2r+\'S\',O:2x+\'S\'});if(el.4T.53==I){1c.22()}P{1c.7m(el.4T.53)}if(el.4T.2U)el.4T.2U.1F(el);8G.1H(\'8q\',k.2t.2G).1H(\'5I\',k.2t.bx)}},3H:u(e){if(k.2t.6J==U){k(\'2e\').3p(\'3H\',k.2t.3H);E}1s=k.1a.44(e);k(\'#8V\').B({Q:1s.y+15+\'S\',O:1s.x+15+\'S\'})},2G:u(e,el){if(!el){el=q}if(k.2t.7c!=1b&&k.2t.6J==el){k.2t.6J=U;k(\'#8V\').7k(1);k(el).1p(\'45\',k.2t.9O).3p(\'8q\',k.2t.2G).3p(\'5I\',k.2t.bx);if(el.4T.3i)el.4T.3i.1F(el);k.2t.9O=U}},2s:u(M){if(!k.2t.1c){k(\'2e\').1R(\'<26 id="8V"><26 id="fF"></26><26 id="c9"></26></26>\');k(\'#8V\').B({Y:\'1O\',3B:6x,19:\'1n\'});k.2t.1c=1b}E q.1B(u(){if(k.1p(q,\'45\')){q.4T={Y:/Q|4l|O|2N|c3/.43(M.Y)?M.Y:\'4l\',3b:M.3b?M.3b:I,53:M.53?M.53:I,2U:M.2U&&M.2U.1K==2C?M.2U:I,3i:M.3i&&M.3i.1K==2C?M.3i:I};D el=k(q);el.1H(\'aV\',k.2t.22);el.1H(\'6D\',k.2t.6D)}})}};k.fn.k0=k.2t.2s;k.21({G:{bV:u(p,n,1W,1I,1m){E((-14.5v(p*14.2Q)/2)+0.5)*1I+1W},k2:u(p,n,1W,1I,1m){E 1I*(n/=1m)*n*n+1W},fG:u(p,n,1W,1I,1m){E-1I*((n=n/1m-1)*n*n*n-1)+1W},k1:u(p,n,1W,1I,1m){if((n/=1m/2)<1)E 1I/2*n*n*n*n+1W;E-1I/2*((n-=2)*n*n*n-2)+1W},9c:u(p,n,1W,1I,1m){if((n/=1m)<(1/2.75)){E 1I*(7.9N*n*n)+1W}P if(n<(2/2.75)){E 1I*(7.9N*(n-=(1.5/2.75))*n+.75)+1W}P if(n<(2.5/2.75)){E 1I*(7.9N*(n-=(2.25/2.75))*n+.jC)+1W}P{E 1I*(7.9N*(n-=(2.jB/2.75))*n+.jd)+1W}},bY:u(p,n,1W,1I,1m){if(k.G.9c)E 1I-k.G.9c(p,1m-n,0,1I,1m)+1W;E 1W+1I},jc:u(p,n,1W,1I,1m){if(k.G.bY&&k.G.9c)if(n<1m/2)E k.G.bY(p,n*2,0,1I,1m)*.5+1W;E k.G.9c(p,n*2-1m,0,1I,1m)*.5+1I*.5+1W;E 1W+1I},jb:u(p,n,1W,1I,1m){D a,s;if(n==0)E 1W;if((n/=1m)==1)E 1W+1I;a=1I*0.3;p=1m*.3;if(a<14.3R(1I)){a=1I;s=p/4}P{s=p/(2*14.2Q)*14.c0(1I/a)}E-(a*14.5Y(2,10*(n-=1))*14.98((n*1m-s)*(2*14.2Q)/p))+1W},je:u(p,n,1W,1I,1m){D a,s;if(n==0)E 1W;if((n/=1m/2)==2)E 1W+1I;a=1I*0.3;p=1m*.3;if(a<14.3R(1I)){a=1I;s=p/4}P{s=p/(2*14.2Q)*14.c0(1I/a)}E a*14.5Y(2,-10*n)*14.98((n*1m-s)*(2*14.2Q)/p)+1I+1W},jf:u(p,n,1W,1I,1m){D a,s;if(n==0)E 1W;if((n/=1m/2)==2)E 1W+1I;a=1I*0.3;p=1m*.3;if(a<14.3R(1I)){a=1I;s=p/4}P{s=p/(2*14.2Q)*14.c0(1I/a)}if(n<1){E-.5*(a*14.5Y(2,10*(n-=1))*14.98((n*1m-s)*(2*14.2Q)/p))+1W}E a*14.5Y(2,-10*(n-=1))*14.98((n*1m-s)*(2*14.2Q)/p)*.5+1I+1W}}});k.fn.21({fz:u(H,J,G){E q.1w(\'1o\',u(){11 k.fx.5W(q,H,J,\'4U\',G)})},fP:u(H,J,G){E q.1w(\'1o\',u(){11 k.fx.5W(q,H,J,\'4y\',G)})},j9:u(H,J,G){E q.1w(\'1o\',u(){11 k.fx.5W(q,H,J,\'f8\',G)})},j3:u(H,J,G){E q.1w(\'1o\',u(){11 k.fx.5W(q,H,J,\'O\',G)})},j2:u(H,J,G){E q.1w(\'1o\',u(){11 k.fx.5W(q,H,J,\'2N\',G)})},j1:u(H,J,G){E q.1w(\'1o\',u(){11 k.fx.5W(q,H,J,\'fh\',G)})}});k.fx.5W=u(e,H,J,2P,G){if(!k.4O(e)){k.2L(e,\'1o\');E I}D z=q;z.el=k(e);z.1P=k.1a.2p(e);z.G=2h J==\'5g\'?J:G||U;if(!e.4s)e.4s=z.el.B(\'19\');if(2P==\'f8\'){2P=z.el.B(\'19\')==\'1n\'?\'4y\':\'4U\'}P if(2P==\'fh\'){2P=z.el.B(\'19\')==\'1n\'?\'2N\':\'O\'}z.el.22();z.H=H;z.J=2h J==\'u\'?J:U;z.fx=k.fx.9h(e);z.2P=2P;z.23=u(){if(z.J&&z.J.1K==2C){z.J.1F(z.el.K(0))}if(z.2P==\'4y\'||z.2P==\'2N\'){z.el.B(\'19\',z.el.K(0).4s==\'1n\'?\'2E\':z.el.K(0).4s)}P{z.el.2G()}k.fx.9g(z.fx.3o.K(0),z.fx.W);k.2L(z.el.K(0),\'1o\')};3m(z.2P){1e\'4U\':6d=11 k.fx(z.fx.3o.K(0),k.H(z.H,z.G,z.23),\'V\');6d.1L(z.fx.W.1q.hb,0);1r;1e\'4y\':z.fx.3o.B(\'V\',\'83\');z.el.22();6d=11 k.fx(z.fx.3o.K(0),k.H(z.H,z.G,z.23),\'V\');6d.1L(0,z.fx.W.1q.hb);1r;1e\'O\':6d=11 k.fx(z.fx.3o.K(0),k.H(z.H,z.G,z.23),\'Z\');6d.1L(z.fx.W.1q.1D,0);1r;1e\'2N\':z.fx.3o.B(\'Z\',\'83\');z.el.22();6d=11 k.fx(z.fx.3o.K(0),k.H(z.H,z.G,z.23),\'Z\');6d.1L(0,z.fx.W.1q.1D);1r}};k.fn.kd=u(5w,J){E q.1w(\'1o\',u(){if(!k.4O(q)){k.2L(q,\'1o\');E I}D e=11 k.fx.fa(q,5w,J);e.bc()})};k.fx.fa=u(e,5w,J){D z=q;z.el=k(e);z.el.22();z.J=J;z.5w=T(5w)||40;z.W={};z.W.Y=z.el.B(\'Y\');z.W.Q=T(z.el.B(\'Q\'))||0;z.W.O=T(z.el.B(\'O\'))||0;if(z.W.Y!=\'2y\'&&z.W.Y!=\'1O\'){z.el.B(\'Y\',\'2y\')}z.41=5;z.5D=1;z.bc=u(){z.5D++;z.e=11 k.fx(z.el.K(0),{1m:j6,23:u(){z.e=11 k.fx(z.el.K(0),{1m:80,23:u(){z.5w=T(z.5w/2);if(z.5D<=z.41)z.bc();P{z.el.B(\'Y\',z.W.Y).B(\'Q\',z.W.Q+\'S\').B(\'O\',z.W.O+\'S\');k.2L(z.el.K(0),\'1o\');if(z.J&&z.J.1K==2C){z.J.1F(z.el.K(0))}}}},\'Q\');z.e.1L(z.W.Q-z.5w,z.W.Q)}},\'Q\');z.e.1L(z.W.Q,z.W.Q-z.5w)}};k.fn.21({ji:u(H,J,G){E q.1w(\'1o\',u(){11 k.fx.4k(q,H,J,\'4y\',\'4d\',G)})},jj:u(H,J,G){E q.1w(\'1o\',u(){11 k.fx.4k(q,H,J,\'4y\',\'in\',G)})},jw:u(H,J,G){E q.1w(\'1o\',u(){11 k.fx.4k(q,H,J,\'4y\',\'3Y\',G)})},jv:u(H,J,G){E q.1w(\'1o\',u(){11 k.fx.4k(q,H,J,\'4U\',\'4d\',G)})},ju:u(H,J,G){E q.1w(\'1o\',u(){11 k.fx.4k(q,H,J,\'4U\',\'in\',G)})},jx:u(H,J,G){E q.1w(\'1o\',u(){11 k.fx.4k(q,H,J,\'4U\',\'3Y\',G)})},jy:u(H,J,G){E q.1w(\'1o\',u(){11 k.fx.4k(q,H,J,\'O\',\'4d\',G)})},jz:u(H,J,G){E q.1w(\'1o\',u(){11 k.fx.4k(q,H,J,\'O\',\'in\',G)})},jt:u(H,J,G){E q.1w(\'1o\',u(){11 k.fx.4k(q,H,J,\'O\',\'3Y\',G)})},js:u(H,J,G){E q.1w(\'1o\',u(){11 k.fx.4k(q,H,J,\'2N\',\'4d\',G)})},jm:u(H,J,G){E q.1w(\'1o\',u(){11 k.fx.4k(q,H,J,\'2N\',\'in\',G)})},jl:u(H,J,G){E q.1w(\'1o\',u(){11 k.fx.4k(q,H,J,\'2N\',\'3Y\',G)})}});k.fx.4k=u(e,H,J,2P,1u,G){if(!k.4O(e)){k.2L(e,\'1o\');E I}D z=q;z.el=k(e);z.G=2h J==\'5g\'?J:G||U;z.W={};z.W.Y=z.el.B(\'Y\');z.W.Q=z.el.B(\'Q\');z.W.O=z.el.B(\'O\');if(!e.4s)e.4s=z.el.B(\'19\');if(1u==\'3Y\'){1u=z.el.B(\'19\')==\'1n\'?\'in\':\'4d\'}z.el.22();if(z.W.Y!=\'2y\'&&z.W.Y!=\'1O\'){z.el.B(\'Y\',\'2y\')}z.1u=1u;J=2h J==\'u\'?J:U;8y=1;3m(2P){1e\'4U\':z.e=11 k.fx(z.el.K(0),k.H(H-15,z.G,J),\'Q\');z.68=2m(z.W.Q)||0;z.9L=z.fM;8y=-1;1r;1e\'4y\':z.e=11 k.fx(z.el.K(0),k.H(H-15,z.G,J),\'Q\');z.68=2m(z.W.Q)||0;z.9L=z.fM;1r;1e\'2N\':z.e=11 k.fx(z.el.K(0),k.H(H-15,z.G,J),\'O\');z.68=2m(z.W.O)||0;z.9L=z.f4;1r;1e\'O\':z.e=11 k.fx(z.el.K(0),k.H(H-15,z.G,J),\'O\');z.68=2m(z.W.O)||0;z.9L=z.f4;8y=-1;1r}z.e2=11 k.fx(z.el.K(0),k.H(H,z.G,u(){z.el.B(z.W);if(z.1u==\'4d\'){z.el.B(\'19\',\'1n\')}P z.el.B(\'19\',z.el.K(0).4s==\'1n\'?\'2E\':z.el.K(0).4s);k.2L(z.el.K(0),\'1o\')}),\'1J\');if(1u==\'in\'){z.e.1L(z.68+2b*8y,z.68);z.e2.1L(0,1)}P{z.e.1L(z.68,z.68+2b*8y);z.e2.1L(1,0)}};k.fn.21({jn:u(H,V,J,G){E q.1w(\'1o\',u(){11 k.fx.9M(q,H,V,J,\'g7\',G)})},jo:u(H,V,J,G){E q.1w(\'1o\',u(){11 k.fx.9M(q,H,V,J,\'9Q\',G)})},jr:u(H,V,J,G){E q.1w(\'1o\',u(){11 k.fx.9M(q,H,V,J,\'3Y\',G)})}});k.fx.9M=u(e,H,V,J,1u,G){if(!k.4O(e)){k.2L(e,\'1o\');E I}D z=q;z.el=k(e);z.G=2h J==\'5g\'?J:G||U;z.J=2h J==\'u\'?J:U;if(1u==\'3Y\'){1u=z.el.B(\'19\')==\'1n\'?\'9Q\':\'g7\'}z.H=H;z.V=V&&V.1K==cR?V:20;z.fx=k.fx.9h(e);z.1u=1u;z.23=u(){if(z.J&&z.J.1K==2C){z.J.1F(z.el.K(0))}if(z.1u==\'9Q\'){z.el.22()}P{z.el.2G()}k.fx.9g(z.fx.3o.K(0),z.fx.W);k.2L(z.el.K(0),\'1o\')};if(z.1u==\'9Q\'){z.el.22();z.fx.3o.B(\'V\',z.V+\'S\').B(\'Z\',\'83\');z.ef=11 k.fx(z.fx.3o.K(0),k.H(z.H,z.G,u(){z.ef=11 k.fx(z.fx.3o.K(0),k.H(z.H,z.G,z.23),\'V\');z.ef.1L(z.V,z.fx.W.1q.hb)}),\'Z\');z.ef.1L(0,z.fx.W.1q.1D)}P{z.ef=11 k.fx(z.fx.3o.K(0),k.H(z.H,z.G,u(){z.ef=11 k.fx(z.fx.3o.K(0),k.H(z.H,z.G,z.23),\'Z\');z.ef.1L(z.fx.W.1q.1D,0)}),\'V\');z.ef.1L(z.fx.W.1q.hb,z.V)}};k.fn.21({jq:u(H,J,G){E q.1w(\'1o\',u(){11 k.fx.6z(q,H,1,2b,1b,J,\'f1\',G)})},jp:u(H,J,G){E q.1w(\'1o\',u(){11 k.fx.6z(q,H,2b,1,1b,J,\'d2\',G)})},kt:u(H,J,G){E q.1w(\'1o\',u(){D G=G||\'fG\';11 k.fx.6z(q,H,2b,fd,1b,J,\'6l\',G)})},6z:u(H,5d,4L,6E,J,G){E q.1w(\'1o\',u(){11 k.fx.6z(q,H,5d,4L,6E,J,\'6z\',G)})}});k.fx.6z=u(e,H,5d,4L,6E,J,1u,G){if(!k.4O(e)){k.2L(e,\'1o\');E I}D z=q;z.el=k(e);z.5d=T(5d)||2b;z.4L=T(4L)||2b;z.G=2h J==\'5g\'?J:G||U;z.J=2h J==\'u\'?J:U;z.1m=k.H(H).1m;z.6E=6E||U;z.2f=k.1a.2p(e);z.W={Z:z.el.B(\'Z\'),V:z.el.B(\'V\'),4w:z.el.B(\'4w\')||\'2b%\',Y:z.el.B(\'Y\'),19:z.el.B(\'19\'),Q:z.el.B(\'Q\'),O:z.el.B(\'O\'),2Y:z.el.B(\'2Y\'),4Z:z.el.B(\'4Z\'),6k:z.el.B(\'6k\'),6g:z.el.B(\'6g\'),5a:z.el.B(\'5a\'),66:z.el.B(\'66\'),6j:z.el.B(\'6j\'),5M:z.el.B(\'5M\'),4X:z.el.B(\'4X\')};z.Z=T(z.W.Z)||e.4b||0;z.V=T(z.W.V)||e.63||0;z.Q=T(z.W.Q)||0;z.O=T(z.W.O)||0;1q=[\'em\',\'S\',\'kJ\',\'%\'];1Y(i in 1q){if(z.W.4w.3F(1q[i])>0){z.fi=1q[i];z.4w=2m(z.W.4w)}if(z.W.4Z.3F(1q[i])>0){z.fw=1q[i];z.bt=2m(z.W.4Z)||0}if(z.W.6k.3F(1q[i])>0){z.fB=1q[i];z.bg=2m(z.W.6k)||0}if(z.W.6g.3F(1q[i])>0){z.fE=1q[i];z.bf=2m(z.W.6g)||0}if(z.W.5a.3F(1q[i])>0){z.fv=1q[i];z.be=2m(z.W.5a)||0}if(z.W.66.3F(1q[i])>0){z.fk=1q[i];z.bb=2m(z.W.66)||0}if(z.W.6j.3F(1q[i])>0){z.fs=1q[i];z.ba=2m(z.W.6j)||0}if(z.W.5M.3F(1q[i])>0){z.fb=1q[i];z.cJ=2m(z.W.5M)||0}if(z.W.4X.3F(1q[i])>0){z.fq=1q[i];z.cX=2m(z.W.4X)||0}}if(z.W.Y!=\'2y\'&&z.W.Y!=\'1O\'){z.el.B(\'Y\',\'2y\')}z.el.B(\'2Y\',\'2O\');z.1u=1u;3m(z.1u){1e\'f1\':z.4f=z.Q+z.2f.h/2;z.57=z.Q;z.4c=z.O+z.2f.w/2;z.4W=z.O;1r;1e\'d2\':z.57=z.Q+z.2f.h/2;z.4f=z.Q;z.4W=z.O+z.2f.w/2;z.4c=z.O;1r;1e\'6l\':z.57=z.Q-z.2f.h/4;z.4f=z.Q;z.4W=z.O-z.2f.w/4;z.4c=z.O;1r}z.bo=I;z.t=(11 72).71();z.4u=u(){6c(z.2H);z.2H=U};z.2D=u(){if(z.bo==I){z.el.22();z.bo=1b}D t=(11 72).71();D n=t-z.t;D p=n/z.1m;if(t>=z.1m+z.t){b1(u(){o=1;if(z.1u){t=z.57;l=z.4W;if(z.1u==\'6l\')o=0}z.bv(z.4L,l,t,1b,o)},13);z.4u()}P{o=1;if(!k.G||!k.G[z.G]){s=((-14.5v(p*14.2Q)/2)+0.5)*(z.4L-z.5d)+z.5d}P{s=k.G[z.G](p,n,z.5d,(z.4L-z.5d),z.1m)}if(z.1u){if(!k.G||!k.G[z.G]){t=((-14.5v(p*14.2Q)/2)+0.5)*(z.57-z.4f)+z.4f;l=((-14.5v(p*14.2Q)/2)+0.5)*(z.4W-z.4c)+z.4c;if(z.1u==\'6l\')o=((-14.5v(p*14.2Q)/2)+0.5)*(-0.9R)+0.9R}P{t=k.G[z.G](p,n,z.4f,(z.57-z.4f),z.1m);l=k.G[z.G](p,n,z.4c,(z.4W-z.4c),z.1m);if(z.1u==\'6l\')o=k.G[z.G](p,n,0.9R,-0.9R,z.1m)}}z.bv(s,l,t,I,o)}};z.2H=6I(u(){z.2D()},13);z.bv=u(4z,O,Q,fp,1J){z.el.B(\'V\',z.V*4z/2b+\'S\').B(\'Z\',z.Z*4z/2b+\'S\').B(\'O\',O+\'S\').B(\'Q\',Q+\'S\').B(\'4w\',z.4w*4z/2b+z.fi);if(z.bt)z.el.B(\'4Z\',z.bt*4z/2b+z.fw);if(z.bg)z.el.B(\'6k\',z.bg*4z/2b+z.fB);if(z.bf)z.el.B(\'6g\',z.bf*4z/2b+z.fE);if(z.be)z.el.B(\'5a\',z.be*4z/2b+z.fv);if(z.bb)z.el.B(\'66\',z.bb*4z/2b+z.fk);if(z.ba)z.el.B(\'6j\',z.ba*4z/2b+z.fs);if(z.cJ)z.el.B(\'5M\',z.cJ*4z/2b+z.fb);if(z.cX)z.el.B(\'4X\',z.cX*4z/2b+z.fq);if(z.1u==\'6l\'){if(1V.7a)z.el.K(0).18.69="9V(1J="+1J*2b+")";z.el.K(0).18.1J=1J}if(fp){if(z.6E){z.el.B(z.W)}if(z.1u==\'d2\'||z.1u==\'6l\'){z.el.B(\'19\',\'1n\');if(z.1u==\'6l\'){if(1V.7a)z.el.K(0).18.69="9V(1J="+2b+")";z.el.K(0).18.1J=1}}P z.el.B(\'19\',\'2E\');if(z.J)z.J.1F(z.el.K(0));k.2L(z.el.K(0),\'1o\')}}};k.fn.kL=u(H,4C,J,G){E q.1w(\'f6\',u(){q.73=k(q).1p("18")||\'\';G=2h J==\'5g\'?J:G||U;J=2h J==\'u\'?J:U;D 9U=k(q).B(\'7f\');D 87=q.3e;7o(9U==\'b7\'&&87){9U=k(87).B(\'7f\');87=87.3e}k(q).B(\'7f\',4C);if(2h q.73==\'8i\')q.73=q.73["9T"];k(q).5K({\'7f\':9U},H,G,u(){k.2L(q,\'f6\');if(2h k(q).1p("18")==\'8i\'){k(q).1p("18")["9T"]="";k(q).1p("18")["9T"]=q.73}P{k(q).1p("18",q.73)}if(J)J.1F(q)})})};k.fn.21({kg:u(H,J,G){E q.1w(\'1o\',u(){11 k.fx.5A(q,H,J,\'4i\',\'5P\',G)})},kq:u(H,J,G){E q.1w(\'1o\',u(){11 k.fx.5A(q,H,J,\'4a\',\'5P\',G)})},kr:u(H,J,G){E q.1w(\'1o\',u(){if(k.B(q,\'19\')==\'1n\'){11 k.fx.5A(q,H,J,\'4a\',\'7e\',G)}P{11 k.fx.5A(q,H,J,\'4a\',\'5P\',G)}})},kz:u(H,J,G){E q.1w(\'1o\',u(){if(k.B(q,\'19\')==\'1n\'){11 k.fx.5A(q,H,J,\'4i\',\'7e\',G)}P{11 k.fx.5A(q,H,J,\'4i\',\'5P\',G)}})},ky:u(H,J,G){E q.1w(\'1o\',u(){11 k.fx.5A(q,H,J,\'4i\',\'7e\',G)})},kx:u(H,J,G){E q.1w(\'1o\',u(){11 k.fx.5A(q,H,J,\'4a\',\'7e\',G)})}});k.fx.5A=u(e,H,J,2P,1u,G){if(!k.4O(e)){k.2L(e,\'1o\');E I}D z=q;D 5H=I;z.el=k(e);z.G=2h J==\'5g\'?J:G||U;z.J=2h J==\'u\'?J:U;z.1u=1u;z.H=H;z.2f=k.1a.2p(e);z.W={};z.W.Y=z.el.B(\'Y\');z.W.19=z.el.B(\'19\');if(z.W.19==\'1n\'){62=z.el.B(\'3j\');z.el.22();5H=1b}z.W.Q=z.el.B(\'Q\');z.W.O=z.el.B(\'O\');if(5H){z.el.2G();z.el.B(\'3j\',62)}z.W.Z=z.2f.w+\'S\';z.W.V=z.2f.h+\'S\';z.W.2Y=z.el.B(\'2Y\');z.2f.Q=T(z.W.Q)||0;z.2f.O=T(z.W.O)||0;if(z.W.Y!=\'2y\'&&z.W.Y!=\'1O\'){z.el.B(\'Y\',\'2y\')}z.el.B(\'2Y\',\'2O\').B(\'V\',1u==\'7e\'&&2P==\'4i\'?1:z.2f.h+\'S\').B(\'Z\',1u==\'7e\'&&2P==\'4a\'?1:z.2f.w+\'S\');z.23=u(){z.el.B(z.W);if(z.1u==\'5P\')z.el.2G();P z.el.22();k.2L(z.el.K(0),\'1o\')};3m(2P){1e\'4i\':z.eh=11 k.fx(z.el.K(0),k.H(H-15,z.G,J),\'V\');z.et=11 k.fx(z.el.K(0),k.H(z.H,z.G,z.23),\'Q\');if(z.1u==\'5P\'){z.eh.1L(z.2f.h,0);z.et.1L(z.2f.Q,z.2f.Q+z.2f.h/2)}P{z.eh.1L(0,z.2f.h);z.et.1L(z.2f.Q+z.2f.h/2,z.2f.Q)}1r;1e\'4a\':z.eh=11 k.fx(z.el.K(0),k.H(H-15,z.G,J),\'Z\');z.et=11 k.fx(z.el.K(0),k.H(z.H,z.G,z.23),\'O\');if(z.1u==\'5P\'){z.eh.1L(z.2f.w,0);z.et.1L(z.2f.O,z.2f.O+z.2f.w/2)}P{z.eh.1L(0,z.2f.w);z.et.1L(z.2f.O+z.2f.w/2,z.2f.O)}1r}};k.fn.cr=u(H,41,J){E q.1w(\'1o\',u(){if(!k.4O(q)){k.2L(q,\'1o\');E I}D fx=11 k.fx.cr(q,H,41,J);fx.cm()})};k.fx.cr=u(el,H,41,J){D z=q;z.41=41;z.5D=1;z.el=el;z.H=H;z.J=J;k(z.el).22();z.cm=u(){z.5D++;z.e=11 k.fx(z.el,k.H(z.H,u(){z.ef=11 k.fx(z.el,k.H(z.H,u(){if(z.5D<=z.41)z.cm();P{k.2L(z.el,\'1o\');if(z.J&&z.J.1K==2C){z.J.1F(z.el)}}}),\'1J\');z.ef.1L(0,1)}),\'1J\');z.e.1L(1,0)}};k.fn.21({9S:u(H,1N,G){o=k.H(H);E q.1w(\'1o\',u(){11 k.fx.9S(q,o,1N,G)})},ks:u(H,1N,G){E q.1B(u(){k(\'a[@3f*="#"]\',q).5G(u(e){g8=q.3f.7h(\'#\');k(\'#\'+g8[1]).9S(H,1N,G);E I})})}});k.fx.9S=u(e,o,1N,G){D z=q;z.o=o;z.e=e;z.1N=/g3|g0/.43(1N)?1N:I;z.G=G;p=k.1a.2R(e);s=k.1a.6W();z.4u=u(){6c(z.2H);z.2H=U;k.2L(z.e,\'1o\')};z.t=(11 72).71();s.h=s.h>s.ih?(s.h-s.ih):s.h;s.w=s.w>s.iw?(s.w-s.iw):s.w;z.57=p.y>s.h?s.h:p.y;z.4W=p.x>s.w?s.w:p.x;z.4f=s.t;z.4c=s.l;z.2D=u(){D t=(11 72).71();D n=t-z.t;D p=n/z.o.1m;if(t>=z.o.1m+z.t){z.4u();b1(u(){z.cE(z.57,z.4W)},13)}P{if(!z.1N||z.1N==\'g3\'){if(!k.G||!k.G[z.G]){aa=((-14.5v(p*14.2Q)/2)+0.5)*(z.57-z.4f)+z.4f}P{aa=k.G[z.G](p,n,z.4f,(z.57-z.4f),z.o.1m)}}P{aa=z.4f}if(!z.1N||z.1N==\'g0\'){if(!k.G||!k.G[z.G]){a9=((-14.5v(p*14.2Q)/2)+0.5)*(z.4W-z.4c)+z.4c}P{a9=k.G[z.G](p,n,z.4c,(z.4W-z.4c),z.o.1m)}}P{a9=z.4c}z.cE(aa,a9)}};z.cE=u(t,l){1V.gN(l,t)};z.2H=6I(u(){z.2D()},13)};k.fn.cy=u(41,J){E q.1w(\'1o\',u(){if(!k.4O(q)){k.2L(q,\'1o\');E I}D e=11 k.fx.cy(q,41,J);e.cx()})};k.fx.cy=u(e,41,J){D z=q;z.el=k(e);z.el.22();z.41=T(41)||3;z.J=J;z.5D=1;z.W={};z.W.Y=z.el.B(\'Y\');z.W.Q=T(z.el.B(\'Q\'))||0;z.W.O=T(z.el.B(\'O\'))||0;if(z.W.Y!=\'2y\'&&z.W.Y!=\'1O\'){z.el.B(\'Y\',\'2y\')}z.cx=u(){z.5D++;z.e=11 k.fx(z.el.K(0),{1m:60,23:u(){z.e=11 k.fx(z.el.K(0),{1m:60,23:u(){z.e=11 k.fx(e,{1m:60,23:u(){if(z.5D<=z.41)z.cx();P{z.el.B(\'Y\',z.W.Y).B(\'Q\',z.W.Q+\'S\').B(\'O\',z.W.O+\'S\');k.2L(z.el.K(0),\'1o\');if(z.J&&z.J.1K==2C){z.J.1F(z.el.K(0))}}}},\'O\');z.e.1L(z.W.O-20,z.W.O)}},\'O\');z.e.1L(z.W.O+20,z.W.O-20)}},\'O\');z.e.1L(z.W.O,z.W.O+20)}};k.fn.21({g9:u(H,J,G){E q.1w(\'1o\',u(){11 k.fx.1z(q,H,J,\'4U\',\'in\',G)})},f3:u(H,J,G){E q.1w(\'1o\',u(){11 k.fx.1z(q,H,J,\'4U\',\'4d\',G)})},gM:u(H,J,G){E q.1w(\'1o\',u(){11 k.fx.1z(q,H,J,\'4U\',\'3Y\',G)})},gL:u(H,J,G){E q.1w(\'1o\',u(){11 k.fx.1z(q,H,J,\'4y\',\'in\',G)})},gK:u(H,J,G){E q.1w(\'1o\',u(){11 k.fx.1z(q,H,J,\'4y\',\'4d\',G)})},gS:u(H,J,G){E q.1w(\'1o\',u(){11 k.fx.1z(q,H,J,\'4y\',\'3Y\',G)})},gR:u(H,J,G){E q.1w(\'1o\',u(){11 k.fx.1z(q,H,J,\'O\',\'in\',G)})},gJ:u(H,J,G){E q.1w(\'1o\',u(){11 k.fx.1z(q,H,J,\'O\',\'4d\',G)})},gI:u(H,J,G){E q.1w(\'1o\',u(){11 k.fx.1z(q,H,J,\'O\',\'3Y\',G)})},gC:u(H,J,G){E q.1w(\'1o\',u(){11 k.fx.1z(q,H,J,\'2N\',\'in\',G)})},gB:u(H,J,G){E q.1w(\'1o\',u(){11 k.fx.1z(q,H,J,\'2N\',\'4d\',G)})},gU:u(H,J,G){E q.1w(\'1o\',u(){11 k.fx.1z(q,H,J,\'2N\',\'3Y\',G)})}});k.fx.1z=u(e,H,J,2P,1u,G){if(!k.4O(e)){k.2L(e,\'1o\');E I}D z=q;z.el=k(e);z.G=2h J==\'5g\'?J:G||U;z.J=2h J==\'u\'?J:U;if(1u==\'3Y\'){1u=z.el.B(\'19\')==\'1n\'?\'in\':\'4d\'}if(!e.4s)e.4s=z.el.B(\'19\');z.el.22();z.H=H;z.fx=k.fx.9h(e);z.1u=1u;z.2P=2P;z.23=u(){if(z.1u==\'4d\')z.el.B(\'3j\',\'2O\');k.fx.9g(z.fx.3o.K(0),z.fx.W);if(z.1u==\'in\'){z.el.B(\'19\',z.el.K(0).4s==\'1n\'?\'2E\':z.el.K(0).4s)}P{z.el.B(\'19\',\'1n\');z.el.B(\'3j\',\'dR\')}if(z.J&&z.J.1K==2C){z.J.1F(z.el.K(0))}k.2L(z.el.K(0),\'1o\')};3m(z.2P){1e\'4U\':z.ef=11 k.fx(z.el.K(0),k.H(z.H,z.G,z.23),\'Q\');z.7S=11 k.fx(z.fx.3o.K(0),k.H(z.H,z.G),\'V\');if(z.1u==\'in\'){z.ef.1L(-z.fx.W.1q.hb,0);z.7S.1L(0,z.fx.W.1q.hb)}P{z.ef.1L(0,-z.fx.W.1q.hb);z.7S.1L(z.fx.W.1q.hb,0)}1r;1e\'4y\':z.ef=11 k.fx(z.el.K(0),k.H(z.H,z.G,z.23),\'Q\');if(z.1u==\'in\'){z.ef.1L(z.fx.W.1q.hb,0)}P{z.ef.1L(0,z.fx.W.1q.hb)}1r;1e\'O\':z.ef=11 k.fx(z.el.K(0),k.H(z.H,z.G,z.23),\'O\');z.7S=11 k.fx(z.fx.3o.K(0),k.H(z.H,z.G),\'Z\');if(z.1u==\'in\'){z.ef.1L(-z.fx.W.1q.1D,0);z.7S.1L(0,z.fx.W.1q.1D)}P{z.ef.1L(0,-z.fx.W.1q.1D);z.7S.1L(z.fx.W.1q.1D,0)}1r;1e\'2N\':z.ef=11 k.fx(z.el.K(0),k.H(z.H,z.G,z.23),\'O\');if(z.1u==\'in\'){z.ef.1L(z.fx.W.1q.1D,0)}P{z.ef.1L(0,z.fx.W.1q.1D)}1r}};k.h2=U;k.fn.h1=u(o){E q.1B(u(){if(!o||!o.4L){E}D el=q;k(o.4L).1B(u(){11 k.fx.fu(el,q,o)})})};k.fx.fu=u(e,8s,o){D z=q;z.el=k(e);z.8s=8s;z.4e=1j.3t(\'26\');k(z.4e).B({Y:\'1O\'}).2Z(o.3b);if(!o.1m){o.1m=er}z.1m=o.1m;z.23=o.23;z.9i=0;z.9j=0;if(k.f5){z.9i=(T(k.3M(z.4e,\'5a\'))||0)+(T(k.3M(z.4e,\'6k\'))||0)+(T(k.3M(z.4e,\'4X\'))||0)+(T(k.3M(z.4e,\'6j\'))||0);z.9j=(T(k.3M(z.4e,\'4Z\'))||0)+(T(k.3M(z.4e,\'6g\'))||0)+(T(k.3M(z.4e,\'66\'))||0)+(T(k.3M(z.4e,\'5M\'))||0)}z.28=k.21(k.1a.2R(z.el.K(0)),k.1a.2p(z.el.K(0)));z.2X=k.21(k.1a.2R(z.8s),k.1a.2p(z.8s));z.28.1D-=z.9i;z.28.hb-=z.9j;z.2X.1D-=z.9i;z.2X.hb-=z.9j;z.J=o.23;k(\'2e\').1R(z.4e);k(z.4e).B(\'Z\',z.28.1D+\'S\').B(\'V\',z.28.hb+\'S\').B(\'Q\',z.28.y+\'S\').B(\'O\',z.28.x+\'S\').5K({Q:z.2X.y,O:z.2X.x,Z:z.2X.1D,V:z.2X.hb},z.1m,u(){k(z.4e).aB();if(z.23&&z.23.1K==2C){z.23.1F(z.el.K(0),[z.4L])}})};k.ak={2s:u(M){E q.1B(u(){D el=q;D 7x=2*14.2Q/eY;D aZ=2*14.2Q;if(k(el).B(\'Y\')!=\'2y\'&&k(el).B(\'Y\')!=\'1O\'){k(el).B(\'Y\',\'2y\')}el.1l={1S:k(M.1S,q),2F:M.2F,6M:M.6M,an:M.an,aZ:aZ,1P:k.1a.2p(q),Y:k.1a.2R(q),28:14.2Q/2,ct:M.ct,91:M.6R,6R:[],aY:I,7x:2*14.2Q/eY};el.1l.eZ=(el.1l.1P.w-el.1l.2F)/2;el.1l.7O=(el.1l.1P.h-el.1l.6M-el.1l.6M*el.1l.91)/2;el.1l.2D=2*14.2Q/el.1l.1S.1P();el.1l.cI=el.1l.1P.w/2;el.1l.cF=el.1l.1P.h/2-el.1l.6M*el.1l.91;D aS=1j.3t(\'26\');k(aS).B({Y:\'1O\',3B:1,Q:0,O:0});k(el).1R(aS);el.1l.1S.1B(u(2I){ab=k(\'1U\',q).K(0);V=T(el.1l.6M*el.1l.91);if(k.3h.4I){3N=1j.3t(\'1U\');k(3N).B(\'Y\',\'1O\');3N.2M=ab.2M;3N.18.69=\'iW aw:ax.ay.c1(1J=60, 18=1, iJ=0, i6=0, hz=0, hx=0)\'}P{3N=1j.3t(\'3N\');if(3N.ga){4H=3N.ga("2d");3N.18.Y=\'1O\';3N.18.V=V+\'S\';3N.18.Z=el.1l.2F+\'S\';3N.V=V;3N.Z=el.1l.2F;4H.i4();4H.i2(0,V);4H.hT(1,-1);4H.hJ(ab,0,0,el.1l.2F,V);4H.6E();4H.hN="hO-4d";D b0=4H.hQ(0,0,0,V);b0.g1(1,"fU(1X, 1X, 1X, 1)");b0.g1(0,"fU(1X, 1X, 1X, 0.6)");4H.hR=b0;if(iR.iv.3F(\'ix\')!=-1){4H.it()}P{4H.ir(0,0,el.1l.2F,V)}}}el.1l.6R[2I]=3N;k(aS).1R(3N)}).1H(\'aV\',u(e){el.1l.aY=1b;el.1l.H=el.1l.7x*0.1*el.1l.H/14.3R(el.1l.H);E I}).1H(\'8q\',u(e){el.1l.aY=I;E I});k.ak.7P(el);el.1l.H=el.1l.7x*0.2;el.1l.gm=1V.6I(u(){el.1l.28+=el.1l.H;if(el.1l.28>aZ)el.1l.28=0;k.ak.7P(el)},20);k(el).1H(\'8q\',u(){el.1l.H=el.1l.7x*0.2*el.1l.H/14.3R(el.1l.H)}).1H(\'3H\',u(e){if(el.1l.aY==I){1s=k.1a.44(e);fe=el.1l.1P.w-1s.x+el.1l.Y.x;el.1l.H=el.1l.ct*el.1l.7x*(el.1l.1P.w/2-fe)/(el.1l.1P.w/2)}})})},7P:u(el){el.1l.1S.1B(u(2I){ch=el.1l.28+2I*el.1l.2D;x=el.1l.eZ*14.5v(ch);y=el.1l.7O*14.98(ch);fm=T(2b*(el.1l.7O+y)/(2*el.1l.7O));fl=(el.1l.7O+y)/(2*el.1l.7O);Z=T((el.1l.2F-el.1l.an)*fl+el.1l.an);V=T(Z*el.1l.6M/el.1l.2F);q.18.Q=el.1l.cF+y-V/2+"S";q.18.O=el.1l.cI+x-Z/2+"S";q.18.Z=Z+"S";q.18.V=V+"S";q.18.3B=fm;el.1l.6R[2I].18.Q=T(el.1l.cF+y+V-1-V/2)+"S";el.1l.6R[2I].18.O=T(el.1l.cI+x-Z/2)+"S";el.1l.6R[2I].18.Z=Z+"S";el.1l.6R[2I].18.V=T(V*el.1l.91)+"S"})}};k.fn.h9=k.ak.2s;k.ff={2s:u(M){E q.1B(u(){if(!M.ae||!M.ad)E;D el=q;el.2j={ag:M.ag||bw,ae:M.ae,ad:M.ad,8r:M.8r||\'f7\',af:M.af||\'f7\',2U:M.2U&&2h M.2U==\'u\'?M.2U:I,3i:M.2U&&2h M.3i==\'u\'?M.3i:I,74:M.74&&2h M.74==\'u\'?M.74:I,ai:k(M.ae,q),8f:k(M.ad,q),H:M.H||8w,6e:M.6e||0};el.2j.8f.2G().B(\'V\',\'83\').eq(0).B({V:el.2j.ag+\'S\',19:\'2E\'}).2X();el.2j.ai.1B(u(2I){q.7d=2I}).h6(u(){k(q).2Z(el.2j.af)},u(){k(q).4p(el.2j.af)}).1H(\'5G\',u(e){if(el.2j.6e==q.7d)E;el.2j.ai.eq(el.2j.6e).4p(el.2j.8r).2X().eq(q.7d).2Z(el.2j.8r).2X();el.2j.8f.eq(el.2j.6e).5K({V:0},el.2j.H,u(){q.18.19=\'1n\';if(el.2j.3i){el.2j.3i.1F(el,[q])}}).2X().eq(q.7d).22().5K({V:el.2j.ag},el.2j.H,u(){q.18.19=\'2E\';if(el.2j.2U){el.2j.2U.1F(el,[q])}}).2X();if(el.2j.74){el.2j.74.1F(el,[q,el.2j.8f.K(q.7d),el.2j.ai.K(el.2j.6e),el.2j.8f.K(el.2j.6e)])}el.2j.6e=q.7d}).eq(0).2Z(el.2j.8r).2X();k(q).B(\'V\',k(q).B(\'V\')).B(\'2Y\',\'2O\')})}};k.fn.h7=k.ff.2s;k.3L={1c:U,8u:u(){31=q.2v;if(!31)E;18={fg:k(q).B(\'fg\')||\'\',4w:k(q).B(\'4w\')||\'\',8h:k(q).B(\'8h\')||\'\',fI:k(q).B(\'fI\')||\'\',fJ:k(q).B(\'fJ\')||\'\',fT:k(q).B(\'fT\')||\'\',cH:k(q).B(\'cH\')||\'\',fc:k(q).B(\'fc\')||\'\'};k.3L.1c.B(18);3w=k.3L.g2(31);3w=3w.4v(11 cp("\\\\n","g"),"<br />");k.3L.1c.3w(\'km\');ck=k.3L.1c.K(0).4b;k.3L.1c.3w(3w);Z=k.3L.1c.K(0).4b+ck;if(q.6t.2J&&Z>q.6t.2J[0]){Z=q.6t.2J[0]}q.18.Z=Z+\'S\';if(q.4S==\'cQ\'){V=k.3L.1c.K(0).63+ck;if(q.6t.2J&&V>q.6t.2J[1]){V=q.6t.2J[1]}q.18.V=V+\'S\'}},g2:u(31){co={\'&\':\'&j0;\',\'<\':\'&kB;\',\'>\':\'&gt;\',\'"\':\'&kw;\'};1Y(i in co){31=31.4v(11 cp(i,\'g\'),co[i])}E 31},2s:u(2J){if(k.3L.1c==U){k(\'2e\',1j).1R(\'<26 id="fH" 18="Y: 1O; Q: 0; O: 0; 3j: 2O;"></26>\');k.3L.1c=k(\'#fH\')}E q.1B(u(){if(/cQ|bz/.43(q.4S)){if(q.4S==\'bz\'){f9=q.5n(\'1u\');if(!/31|kv/.43(f9)){E}}if(2J&&(2J.1K==cR||(2J.1K==7b&&2J.1h==2))){if(2J.1K==cR)2J=[2J,2J];P{2J[0]=T(2J[0])||8w;2J[1]=T(2J[1])||8w}q.6t={2J:2J}}k(q).5I(k.3L.8u).6S(k.3L.8u).fX(k.3L.8u);k.3L.8u.1F(q)}})}};k.fn.ke=k.3L.2s;k.N={1c:U,8S:U,3E:U,2H:U,4o:U,bp:U,1d:U,2g:U,1S:U,5t:u(){k.N.8S.5t();if(k.N.3E){k.N.3E.2G()}},4u:u(){k.N.1S=U;k.N.2g=U;k.N.4o=k.N.1d.2v;if(k.N.1c.B(\'19\')==\'2E\'){if(k.N.1d.1f.fx){3m(k.N.1d.1f.fx.1u){1e\'bB\':k.N.1c.7k(k.N.1d.1f.fx.1m,k.N.5t);1r;1e\'1z\':k.N.1c.f3(k.N.1d.1f.fx.1m,k.N.5t);1r;1e\'aT\':k.N.1c.fz(k.N.1d.1f.fx.1m,k.N.5t);1r}}P{k.N.1c.2G()}if(k.N.1d.1f.3i)k.N.1d.1f.3i.1F(k.N.1d,[k.N.1c,k.N.3E])}P{k.N.5t()}1V.c6(k.N.2H)},fy:u(){D 1d=k.N.1d;D 4g=k.N.ap(1d);if(1d&&4g.3k!=k.N.4o&&4g.3k.1h>=1d.1f.aL){k.N.4o=4g.3k;k.N.bp=4g.3k;79={2q:k(1d).1p(\'kP\')||\'2q\',2v:4g.3k};k.kN({1u:\'kG\',79:k.kI(79),kF:u(ft){1d.1f.4h=k(\'3k\',ft);1P=1d.1f.4h.1P();if(1P>0){D 5x=\'\';1d.1f.4h.1B(u(2I){5x+=\'<90 4G="\'+k(\'2v\',q).31()+\'" 8O="\'+2I+\'" 18="94: aG;">\'+k(\'31\',q).31()+\'</90>\'});if(1d.1f.aR){D 3G=k(\'2v\',1d.1f.4h.K(0)).31();1d.2v=4g.3l+3G+1d.1f.3K+4g.5Q;k.N.6G(1d,4g.3k.1h!=3G.1h?(4g.3l.1h+4g.3k.1h):3G.1h,4g.3k.1h!=3G.1h?(4g.3l.1h+3G.1h):3G.1h)}if(1P>0){k.N.b4(1d,5x)}P{k.N.4u()}}P{k.N.4u()}},6b:1d.1f.aM})}},b4:u(1d,5x){k.N.8S.3w(5x);k.N.1S=k(\'90\',k.N.8S.K(0));k.N.1S.aV(k.N.f2).1H(\'5G\',k.N.fO);D Y=k.1a.2R(1d);D 1P=k.1a.2p(1d);k.N.1c.B(\'Q\',Y.y+1P.hb+\'S\').B(\'O\',Y.x+\'S\').2Z(1d.1f.aK);if(k.N.3E){k.N.3E.B(\'19\',\'2E\').B(\'Q\',Y.y+1P.hb+\'S\').B(\'O\',Y.x+\'S\').B(\'Z\',k.N.1c.B(\'Z\')).B(\'V\',k.N.1c.B(\'V\'))}k.N.2g=0;k.N.1S.K(0).3b=1d.1f.70;k.N.8P(1d,1d.1f.4h.K(0),\'6Z\');if(k.N.1c.B(\'19\')==\'1n\'){if(1d.1f.bA){D bm=k.1a.aj(1d,1b);D bl=k.1a.6h(1d,1b);k.N.1c.B(\'Z\',1d.4b-(k.f5?(bm.l+bm.r+bl.l+bl.r):0)+\'S\')}if(1d.1f.fx){3m(1d.1f.fx.1u){1e\'bB\':k.N.1c.7m(1d.1f.fx.1m);1r;1e\'1z\':k.N.1c.g9(1d.1f.fx.1m);1r;1e\'aT\':k.N.1c.fP(1d.1f.fx.1m);1r}}P{k.N.1c.22()}if(k.N.1d.1f.2U)k.N.1d.1f.2U.1F(k.N.1d,[k.N.1c,k.N.3E])}},fC:u(){D 1d=q;if(1d.1f.4h){k.N.4o=1d.2v;k.N.bp=1d.2v;D 5x=\'\';1d.1f.4h.1B(u(2I){2v=k(\'2v\',q).31().5Z();fR=1d.2v.5Z();if(2v.3F(fR)==0){5x+=\'<90 4G="\'+k(\'2v\',q).31()+\'" 8O="\'+2I+\'" 18="94: aG;">\'+k(\'31\',q).31()+\'</90>\'}});if(5x!=\'\'){k.N.b4(1d,5x);q.1f.aW=1b;E}}1d.1f.4h=U;q.1f.aW=I},6G:u(2q,28,2X){if(2q.aI){D 6K=2q.aI();6K.j8(1b);6K.fr("bW",28);6K.ja("bW",-2X+28);6K.8Z()}P if(2q.aU){2q.aU(28,2X)}P{if(2q.5B){2q.5B=28;2q.dq=2X}}2q.6D()},fD:u(2q){if(2q.5B)E 2q.5B;P if(2q.aI){D 6K=1j.6G.du();D fo=6K.jg();E 0-fo.fr(\'bW\',-jX)}},ap:u(2q){D 4F={2v:2q.2v,3l:\'\',5Q:\'\',3k:\'\'};if(2q.1f.aO){D 97=I;D 5B=k.N.fD(2q)||0;D 56=4F.2v.7h(2q.1f.3K);1Y(D i=0;i<56.1h;i++){if((4F.3l.1h+56[i].1h>=5B||5B==0)&&!97){if(4F.3l.1h<=5B)4F.3k=56[i];P 4F.5Q+=56[i]+(56[i]!=\'\'?2q.1f.3K:\'\');97=1b}P if(97){4F.5Q+=56[i]+(56[i]!=\'\'?2q.1f.3K:\'\')}if(!97){4F.3l+=56[i]+(56.1h>1?2q.1f.3K:\'\')}}}P{4F.3k=4F.2v}E 4F},bu:u(e){1V.c6(k.N.2H);D 1d=k.N.ap(q);D 3O=e.7F||e.7A||-1;if(/^13$|27$|35$|36$|38$|40$|^9$/.43(3O)&&k.N.1S){if(1V.2l){1V.2l.cj=1b;1V.2l.ci=I}P{e.al();e.am()}if(k.N.2g!=U)k.N.1S.K(k.N.2g||0).3b=\'\';P k.N.2g=-1;3m(3O){1e 9:1e 13:if(k.N.2g==-1)k.N.2g=0;D 2g=k.N.1S.K(k.N.2g||0);D 3G=2g.5n(\'4G\');q.2v=1d.3l+3G+q.1f.3K+1d.5Q;k.N.4o=1d.3k;k.N.6G(q,1d.3l.1h+3G.1h+q.1f.3K.1h,1d.3l.1h+3G.1h+q.1f.3K.1h);k.N.4u();if(q.1f.6a){4n=T(2g.5n(\'8O\'))||0;k.N.8P(q,q.1f.4h.K(4n),\'6a\')}if(q.76)q.76(I);E 3O!=13;1r;1e 27:q.2v=1d.3l+k.N.4o+q.1f.3K+1d.5Q;q.1f.4h=U;k.N.4u();if(q.76)q.76(I);E I;1r;1e 35:k.N.2g=k.N.1S.1P()-1;1r;1e 36:k.N.2g=0;1r;1e 38:k.N.2g--;if(k.N.2g<0)k.N.2g=k.N.1S.1P()-1;1r;1e 40:k.N.2g++;if(k.N.2g==k.N.1S.1P())k.N.2g=0;1r}k.N.8P(q,q.1f.4h.K(k.N.2g||0),\'6Z\');k.N.1S.K(k.N.2g||0).3b=q.1f.70;if(k.N.1S.K(k.N.2g||0).76)k.N.1S.K(k.N.2g||0).76(I);if(q.1f.aR){D aA=k.N.1S.K(k.N.2g||0).5n(\'4G\');q.2v=1d.3l+aA+q.1f.3K+1d.5Q;if(k.N.4o.1h!=aA.1h)k.N.6G(q,1d.3l.1h+k.N.4o.1h,1d.3l.1h+aA.1h)}E I}k.N.fC.1F(q);if(q.1f.aW==I){if(1d.3k!=k.N.4o&&1d.3k.1h>=q.1f.aL)k.N.2H=1V.b1(k.N.fy,q.1f.53);if(k.N.1S){k.N.4u()}}E 1b},8P:u(2q,3k,1u){if(2q.1f[1u]){D 79={};aE=3k.dU(\'*\');1Y(i=0;i<aE.1h;i++){79[aE[i].4S]=aE[i].77.k3}2q.1f[1u].1F(2q,[79])}},f2:u(e){if(k.N.1S){if(k.N.2g!=U)k.N.1S.K(k.N.2g||0).3b=\'\';k.N.1S.K(k.N.2g||0).3b=\'\';k.N.2g=T(q.5n(\'8O\'))||0;k.N.1S.K(k.N.2g||0).3b=k.N.1d.1f.70}},fO:u(2l){1V.c6(k.N.2H);2l=2l||k.2l.jH(1V.2l);2l.al();2l.am();D 1d=k.N.ap(k.N.1d);D 3G=q.5n(\'4G\');k.N.1d.2v=1d.3l+3G+k.N.1d.1f.3K+1d.5Q;k.N.4o=q.5n(\'4G\');k.N.6G(k.N.1d,1d.3l.1h+3G.1h+k.N.1d.1f.3K.1h,1d.3l.1h+3G.1h+k.N.1d.1f.3K.1h);k.N.4u();if(k.N.1d.1f.6a){4n=T(q.5n(\'8O\'))||0;k.N.8P(k.N.1d,k.N.1d.1f.4h.K(4n),\'6a\')}E I},gb:u(e){3O=e.7F||e.7A||-1;if(/13|27|35|36|38|40/.43(3O)&&k.N.1S){if(1V.2l){1V.2l.cj=1b;1V.2l.ci=I}P{e.al();e.am()}E I}},2s:u(M){if(!M.aM||!k.1a){E}if(!k.N.1c){if(k.3h.4I){k(\'2e\',1j).1R(\'<3E 18="19:1n;Y:1O;69:aw:ax.ay.c1(1J=0);" id="g5" 2M="ew:I;" ez="0" ey="bX"></3E>\');k.N.3E=k(\'#g5\')}k(\'2e\',1j).1R(\'<26 id="gc" 18="Y: 1O; Q: 0; O: 0; z-b2: jE; 19: 1n;"><aX 18="6X: 0;92: 0; jF-18: 1n; z-b2: jM;">&7J;</aX></26>\');k.N.1c=k(\'#gc\');k.N.8S=k(\'aX\',k.N.1c)}E q.1B(u(){if(q.4S!=\'bz\'&&q.5n(\'1u\')!=\'31\')E;q.1f={};q.1f.aM=M.aM;q.1f.aL=14.3R(T(M.aL)||1);q.1f.aK=M.aK?M.aK:\'\';q.1f.70=M.70?M.70:\'\';q.1f.6a=M.6a&&M.6a.1K==2C?M.6a:U;q.1f.2U=M.2U&&M.2U.1K==2C?M.2U:U;q.1f.3i=M.3i&&M.3i.1K==2C?M.3i:U;q.1f.6Z=M.6Z&&M.6Z.1K==2C?M.6Z:U;q.1f.bA=M.bA||I;q.1f.aO=M.aO||I;q.1f.3K=q.1f.aO?(M.3K||\', \'):\'\';q.1f.aR=M.aR?1b:I;q.1f.53=14.3R(T(M.53)||aF);if(M.fx&&M.fx.1K==7n){if(!M.fx.1u||!/bB|1z|aT/.43(M.fx.1u)){M.fx.1u=\'1z\'}if(M.fx.1u==\'1z\'&&!k.fx.1z)E;if(M.fx.1u==\'aT\'&&!k.fx.5W)E;M.fx.1m=14.3R(T(M.fx.1m)||8w);if(M.fx.1m>q.1f.53){M.fx.1m=q.1f.53-2b}q.1f.fx=M.fx}q.1f.4h=U;q.1f.aW=I;k(q).1p(\'bu\',\'fQ\').6D(u(){k.N.1d=q;k.N.4o=q.2v}).fX(k.N.gb).6S(k.N.bu).5I(u(){k.N.2H=1V.b1(k.N.4u,jP)})})}};k.fn.jO=k.N.2s;k.1y={2H:U,4E:U,29:U,2D:10,28:u(el,4P,2D,di){k.1y.4E=el;k.1y.29=4P;k.1y.2D=T(2D)||10;k.1y.2H=1V.6I(k.1y.db,T(di)||40)},db:u(){1Y(i=0;i<k.1y.29.1h;i++){if(!k.1y.29[i].30){k.1y.29[i].30=k.21(k.1a.bN(k.1y.29[i]),k.1a.82(k.1y.29[i]),k.1a.6W(k.1y.29[i]))}P{k.1y.29[i].30.t=k.1y.29[i].2V;k.1y.29[i].30.l=k.1y.29[i].3g}if(k.1y.4E.A&&k.1y.4E.A.7W==1b){6f={x:k.1y.4E.A.2x,y:k.1y.4E.A.2r,1D:k.1y.4E.A.1C.1D,hb:k.1y.4E.A.1C.hb}}P{6f=k.21(k.1a.bN(k.1y.4E),k.1a.82(k.1y.4E))}if(k.1y.29[i].30.t>0&&k.1y.29[i].30.y+k.1y.29[i].30.t>6f.y){k.1y.29[i].2V-=k.1y.2D}P if(k.1y.29[i].30.t<=k.1y.29[i].30.h&&k.1y.29[i].30.t+k.1y.29[i].30.hb<6f.y+6f.hb){k.1y.29[i].2V+=k.1y.2D}if(k.1y.29[i].30.l>0&&k.1y.29[i].30.x+k.1y.29[i].30.l>6f.x){k.1y.29[i].3g-=k.1y.2D}P if(k.1y.29[i].30.l<=k.1y.29[i].30.jT&&k.1y.29[i].30.l+k.1y.29[i].30.1D<6f.x+6f.1D){k.1y.29[i].3g+=k.1y.2D}}},8v:u(){1V.6c(k.1y.2H);k.1y.4E=U;k.1y.29=U;1Y(i in k.1y.29){k.1y.29[i].30=U}}};k.6y={2s:u(M){E q.1B(u(){D el=q;el.1G={1S:k(M.1S,q),1Z:k(M.1Z,q),1M:k.1a.2R(q),2F:M.2F,aN:M.aN,7R:M.7R,dw:M.dw,51:M.51,6q:M.6q};k.6y.aJ(el,0);k(1V).1H(\'jS\',u(){el.1G.1M=k.1a.2R(el);k.6y.aJ(el,0);k.6y.7P(el)});k.6y.7P(el);el.1G.1S.1H(\'aV\',u(){k(el.1G.aN,q).K(0).18.19=\'2E\'}).1H(\'8q\',u(){k(el.1G.aN,q).K(0).18.19=\'1n\'});k(1j).1H(\'3H\',u(e){D 1s=k.1a.44(e);D 5q=0;if(el.1G.51&&el.1G.51==\'b8\')D aQ=1s.x-el.1G.1M.x-(el.4b-el.1G.2F*el.1G.1S.1P())/2-el.1G.2F/2;P if(el.1G.51&&el.1G.51==\'2N\')D aQ=1s.x-el.1G.1M.x-el.4b+el.1G.2F*el.1G.1S.1P();P D aQ=1s.x-el.1G.1M.x;D dB=14.5Y(1s.y-el.1G.1M.y-el.63/2,2);el.1G.1S.1B(u(2I){46=14.dm(14.5Y(aQ-2I*el.1G.2F,2)+dB);46-=el.1G.2F/2;46=46<0?0:46;46=46>el.1G.7R?el.1G.7R:46;46=el.1G.7R-46;bC=el.1G.6q*46/el.1G.7R;q.18.Z=el.1G.2F+bC+\'S\';q.18.O=el.1G.2F*2I+5q+\'S\';5q+=bC});k.6y.aJ(el,5q)})})},aJ:u(el,5q){if(el.1G.51)if(el.1G.51==\'b8\')el.1G.1Z.K(0).18.O=(el.4b-el.1G.2F*el.1G.1S.1P())/2-5q/2+\'S\';P if(el.1G.51==\'O\')el.1G.1Z.K(0).18.O=-5q/el.1G.1S.1P()+\'S\';P if(el.1G.51==\'2N\')el.1G.1Z.K(0).18.O=(el.4b-el.1G.2F*el.1G.1S.1P())-5q/2+\'S\';el.1G.1Z.K(0).18.Z=el.1G.2F*el.1G.1S.1P()+5q+\'S\'},7P:u(el){el.1G.1S.1B(u(2I){q.18.Z=el.1G.2F+\'S\';q.18.O=el.1G.2F*2I+\'S\'})}};k.fn.jD=k.6y.2s;k.1v={M:{2B:10,eV:\'1Q/jG.eF\',eT:\'<1U 2M="1Q/5P.eC" />\',eN:0.8,e3:\'jK ab\',e5:\'5d\',3V:8w},jI:I,jU:I,6r:U,9d:I,9e:I,ca:u(2l){if(!k.1v.9e||k.1v.9d)E;D 3O=2l.7F||2l.7A||-1;3m(3O){1e 35:if(k.1v.6r)k.1v.28(U,k(\'a[@4G=\'+k.1v.6r+\']:k7\').K(0));1r;1e 36:if(k.1v.6r)k.1v.28(U,k(\'a[@4G=\'+k.1v.6r+\']:k5\').K(0));1r;1e 37:1e 8:1e 33:1e 80:1e k8:D ar=k(\'#9a\');if(ar.K(0).52!=U){ar.K(0).52.1F(ar.K(0))}1r;1e 38:1r;1e 39:1e 34:1e 32:1e ka:1e 78:D aD=k(\'#9b\');if(aD.K(0).52!=U){aD.K(0).52.1F(aD.K(0))}1r;1e 40:1r;1e 27:k.1v.ah();1r}},7W:u(M){if(M)k.21(k.1v.M,M);if(1V.2l){k(\'2e\',1j).1H(\'6S\',k.1v.ca)}P{k(1j).1H(\'6S\',k.1v.ca)}k(\'a\').1B(u(){el=k(q);dQ=el.1p(\'4G\')||\'\';eA=el.1p(\'3f\')||\'\';eu=/\\.eC|\\.jY|\\.95|\\.eF|\\.jW/g;if(eA.5Z().bU(eu)!=U&&dQ.5Z().3F(\'eJ\')==0){el.1H(\'5G\',k.1v.28)}});if(k.3h.4I){3E=1j.3t(\'3E\');k(3E).1p({id:\'b6\',2M:\'ew:I;\',ez:\'bX\',ey:\'bX\'}).B({19:\'1n\',Y:\'1O\',Q:\'0\',O:\'0\',69:\'aw:ax.ay.c1(1J=0)\'});k(\'2e\').1R(3E)}8Q=1j.3t(\'26\');k(8Q).1p(\'id\',\'bk\').B({Y:\'1O\',19:\'1n\',Q:\'0\',O:\'0\',1J:0}).1R(1j.8F(\' \')).1H(\'5G\',k.1v.ah);6L=1j.3t(\'26\');k(6L).1p(\'id\',\'dZ\').B({4X:k.1v.M.2B+\'S\'}).1R(1j.8F(\' \'));bZ=1j.3t(\'26\');k(bZ).1p(\'id\',\'e1\').B({4X:k.1v.M.2B+\'S\',5M:k.1v.M.2B+\'S\'}).1R(1j.8F(\' \'));cc=1j.3t(\'a\');k(cc).1p({id:\'jh\',3f:\'#\'}).B({Y:\'1O\',2N:k.1v.M.2B+\'S\',Q:\'0\'}).1R(k.1v.M.eT).1H(\'5G\',k.1v.ah);7t=1j.3t(\'26\');k(7t).1p(\'id\',\'bh\').B({Y:\'2y\',b9:\'O\',6X:\'0 ao\',3B:1}).1R(6L).1R(bZ).1R(cc);2a=1j.3t(\'1U\');2a.2M=k.1v.M.eV;k(2a).1p(\'id\',\'ep\').B({Y:\'1O\'});4R=1j.3t(\'a\');k(4R).1p({id:\'9a\',3f:\'#\'}).B({Y:\'1O\',19:\'1n\',2Y:\'2O\',eQ:\'1n\'}).1R(1j.8F(\' \'));4Q=1j.3t(\'a\');k(4Q).1p({id:\'9b\',3f:\'#\'}).B({Y:\'1O\',2Y:\'2O\',eQ:\'1n\'}).1R(1j.8F(\' \'));1Z=1j.3t(\'26\');k(1Z).1p(\'id\',\'e0\').B({19:\'1n\',Y:\'2y\',2Y:\'2O\',b9:\'O\',6X:\'0 ao\',Q:\'0\',O:\'0\',3B:2}).1R([2a,4R,4Q]);6N=1j.3t(\'26\');k(6N).1p(\'id\',\'aq\').B({19:\'1n\',Y:\'1O\',2Y:\'2O\',Q:\'0\',O:\'0\',b9:\'b8\',7f:\'b7\',j7:\'0\'}).1R([1Z,7t]);k(\'2e\').1R(8Q).1R(6N)},28:u(e,C){el=C?k(C):k(q);at=el.1p(\'4G\');D 6P,4n,4R,4Q;if(at!=\'eJ\'){k.1v.6r=at;8N=k(\'a[@4G=\'+at+\']\');6P=8N.1P();4n=8N.b2(C?C:q);4R=8N.K(4n-1);4Q=8N.K(4n+1)}8H=el.1p(\'3f\');6L=el.1p(\'45\');3I=k.1a.6W();8Q=k(\'#bk\');if(!k.1v.9e){k.1v.9e=1b;if(k.3h.4I){k(\'#b6\').B(\'V\',14.3v(3I.ih,3I.h)+\'S\').B(\'Z\',14.3v(3I.iw,3I.w)+\'S\').22()}8Q.B(\'V\',14.3v(3I.ih,3I.h)+\'S\').B(\'Z\',14.3v(3I.iw,3I.w)+\'S\').22().eo(bw,k.1v.M.eN,u(){k.1v.bd(8H,6L,3I,6P,4n,4R,4Q)});k(\'#aq\').B(\'Z\',14.3v(3I.iw,3I.w)+\'S\')}P{k(\'#9a\').K(0).52=U;k(\'#9b\').K(0).52=U;k.1v.bd(8H,6L,3I,6P,4n,4R,4Q)}E I},bd:u(8H,jA,3I,6P,4n,4R,4Q){k(\'#bi\').aB();aC=k(\'#9a\');aC.2G();as=k(\'#9b\');as.2G();2a=k(\'#ep\');1Z=k(\'#e0\');6N=k(\'#aq\');7t=k(\'#bh\').B(\'3j\',\'2O\');k(\'#dZ\').3w(6L);k.1v.9d=1b;if(6P)k(\'#e1\').3w(k.1v.M.e3+\' \'+(4n+1)+\' \'+k.1v.M.e5+\' \'+6P);if(4R){aC.K(0).52=u(){q.5I();k.1v.28(U,4R);E I}}if(4Q){as.K(0).52=u(){q.5I();k.1v.28(U,4Q);E I}}2a.22();8E=k.1a.2p(1Z.K(0));5f=14.3v(8E.1D,2a.K(0).Z+k.1v.M.2B*2);5T=14.3v(8E.hb,2a.K(0).V+k.1v.M.2B*2);2a.B({O:(5f-2a.K(0).Z)/2+\'S\',Q:(5T-2a.K(0).V)/2+\'S\'});1Z.B({Z:5f+\'S\',V:5T+\'S\'}).22();e4=k.1a.bq();6N.B(\'Q\',3I.t+(e4.h/15)+\'S\');if(6N.B(\'19\')==\'1n\'){6N.22().7m(k.1v.M.3V)}6U=11 aH;k(6U).1p(\'id\',\'bi\').1H(\'jk\',u(){5f=6U.Z+k.1v.M.2B*2;5T=6U.V+k.1v.M.2B*2;2a.2G();1Z.5K({V:5T},8E.hb!=5T?k.1v.M.3V:1,u(){1Z.5K({Z:5f},8E.1D!=5f?k.1v.M.3V:1,u(){1Z.cA(6U);k(6U).B({Y:\'1O\',O:k.1v.M.2B+\'S\',Q:k.1v.M.2B+\'S\'}).7m(k.1v.M.3V,u(){dS=k.1a.2p(7t.K(0));if(4R){aC.B({O:k.1v.M.2B+\'S\',Q:k.1v.M.2B+\'S\',Z:5f/2-k.1v.M.2B*3+\'S\',V:5T-k.1v.M.2B*2+\'S\'}).22()}if(4Q){as.B({O:5f/2+k.1v.M.2B*2+\'S\',Q:k.1v.M.2B+\'S\',Z:5f/2-k.1v.M.2B*3+\'S\',V:5T-k.1v.M.2B*2+\'S\'}).22()}7t.B({Z:5f+\'S\',Q:-dS.hb+\'S\',3j:\'dR\'}).5K({Q:-1},k.1v.M.3V,u(){k.1v.9d=I})})})})});6U.2M=8H},ah:u(){k(\'#bi\').aB();k(\'#aq\').2G();k(\'#bh\').B(\'3j\',\'2O\');k(\'#bk\').eo(bw,0,u(){k(q).2G();if(k.3h.4I){k(\'#b6\').2G()}});k(\'#9a\').K(0).52=U;k(\'#9b\').K(0).52=U;k.1v.6r=U;k.1v.9e=I;k.1v.9d=I;E I}};k.2A={5E:[],eS:u(){q.5I();X=q.3e;id=k.1p(X,\'id\');if(k.2A.5E[id]!=U){1V.6c(k.2A.5E[id])}1z=X.L.3x+1;if(X.L.1Q.1h<1z){1z=1}1Q=k(\'1U\',X.L.5F);X.L.3x=1z;if(1Q.1P()>0){1Q.7k(X.L.3V,k.2A.8B)}},eG:u(){q.5I();X=q.3e;id=k.1p(X,\'id\');if(k.2A.5E[id]!=U){1V.6c(k.2A.5E[id])}1z=X.L.3x-1;1Q=k(\'1U\',X.L.5F);if(1z<1){1z=X.L.1Q.1h}X.L.3x=1z;if(1Q.1P()>0){1Q.7k(X.L.3V,k.2A.8B)}},2H:u(c){X=1j.cP(c);if(X.L.6w){1z=X.L.3x;7o(1z==X.L.3x){1z=1+T(14.6w()*X.L.1Q.1h)}}P{1z=X.L.3x+1;if(X.L.1Q.1h<1z){1z=1}}1Q=k(\'1U\',X.L.5F);X.L.3x=1z;if(1Q.1P()>0){1Q.7k(X.L.3V,k.2A.8B)}},go:u(o){D X;if(o&&o.1K==7n){if(o.2a){X=1j.cP(o.2a.X);6b=1V.kK.3f.7h("#");o.2a.6B=U;if(6b.1h==2){1z=T(6b[1]);22=6b[1].4v(1z,\'\');if(k.1p(X,\'id\')!=22){1z=1}}P{1z=1}}if(o.8A){o.8A.5I();X=o.8A.3e.3e;id=k.1p(X,\'id\');if(k.2A.5E[id]!=U){1V.6c(k.2A.5E[id])}6b=o.8A.3f.7h("#");1z=T(6b[1]);22=6b[1].4v(1z,\'\');if(k.1p(X,\'id\')!=22){1z=1}}if(X.L.1Q.1h<1z||1z<1){1z=1}X.L.3x=1z;5h=k.1a.2p(X);e8=k.1a.aj(X);e9=k.1a.6h(X);if(X.L.3s){X.L.3s.o.B(\'19\',\'1n\')}if(X.L.3r){X.L.3r.o.B(\'19\',\'1n\')}if(X.L.2a){y=T(e8.t)+T(e9.t);if(X.L.1T){if(X.L.1T.5z==\'Q\'){y+=X.L.1T.4q.hb}P{5h.h-=X.L.1T.4q.hb}}if(X.L.2w){if(X.L.2w&&X.L.2w.6s==\'Q\'){y+=X.L.2w.4q.hb}P{5h.h-=X.L.2w.4q.hb}}if(!X.L.cV){X.L.eg=o.2a?o.2a.V:(T(X.L.2a.B(\'V\'))||0);X.L.cV=o.2a?o.2a.Z:(T(X.L.2a.B(\'Z\'))||0)}X.L.2a.B(\'Q\',y+(5h.h-X.L.eg)/2+\'S\');X.L.2a.B(\'O\',(5h.1D-X.L.cV)/2+\'S\');X.L.2a.B(\'19\',\'2E\')}1Q=k(\'1U\',X.L.5F);if(1Q.1P()>0){1Q.7k(X.L.3V,k.2A.8B)}P{aP=k(\'a\',X.L.1T.o).K(1z-1);k(aP).2Z(X.L.1T.64);D 1U=11 aH();1U.X=k.1p(X,\'id\');1U.1z=1z-1;1U.2M=X.L.1Q[X.L.3x-1].2M;if(1U.23){1U.6B=U;k.2A.19.1F(1U)}P{1U.6B=k.2A.19}if(X.L.2w){X.L.2w.o.3w(X.L.1Q[1z-1].6v)}}}},8B:u(){X=q.3e.3e;X.L.5F.B(\'19\',\'1n\');if(X.L.1T.64){aP=k(\'a\',X.L.1T.o).4p(X.L.1T.64).K(X.L.3x-1);k(aP).2Z(X.L.1T.64)}D 1U=11 aH();1U.X=k.1p(X,\'id\');1U.1z=X.L.3x-1;1U.2M=X.L.1Q[X.L.3x-1].2M;if(1U.23){1U.6B=U;k.2A.19.1F(1U)}P{1U.6B=k.2A.19}if(X.L.2w){X.L.2w.o.3w(X.L.1Q[X.L.3x-1].6v)}},19:u(){X=1j.cP(q.X);if(X.L.3s){X.L.3s.o.B(\'19\',\'1n\')}if(X.L.3r){X.L.3r.o.B(\'19\',\'1n\')}5h=k.1a.2p(X);y=0;if(X.L.1T){if(X.L.1T.5z==\'Q\'){y+=X.L.1T.4q.hb}P{5h.h-=X.L.1T.4q.hb}}if(X.L.2w){if(X.L.2w&&X.L.2w.6s==\'Q\'){y+=X.L.2w.4q.hb}P{5h.h-=X.L.2w.4q.hb}}kD=k(\'.cz\',X);y=y+(5h.h-q.V)/2;x=(5h.1D-q.Z)/2;X.L.5F.B(\'Q\',y+\'S\').B(\'O\',x+\'S\').3w(\'<1U 2M="\'+q.2M+\'" />\');X.L.5F.7m(X.L.3V);3r=X.L.3x+1;if(3r>X.L.1Q.1h){3r=1}3s=X.L.3x-1;if(3s<1){3s=X.L.1Q.1h}X.L.3r.o.B(\'19\',\'2E\').B(\'Q\',y+\'S\').B(\'O\',x+2*q.Z/3+\'S\').B(\'Z\',q.Z/3+\'S\').B(\'V\',q.V+\'S\').1p(\'45\',X.L.1Q[3r-1].6v);X.L.3r.o.K(0).3f=\'#\'+3r+k.1p(X,\'id\');X.L.3s.o.B(\'19\',\'2E\').B(\'Q\',y+\'S\').B(\'O\',x+\'S\').B(\'Z\',q.Z/3+\'S\').B(\'V\',q.V+\'S\').1p(\'45\',X.L.1Q[3s-1].6v);X.L.3s.o.K(0).3f=\'#\'+3s+k.1p(X,\'id\')},2s:u(o){if(!o||!o.1Z||k.2A.5E[o.1Z])E;D 1Z=k(\'#\'+o.1Z);D el=1Z.K(0);if(el.18.Y!=\'1O\'&&el.18.Y!=\'2y\'){el.18.Y=\'2y\'}el.18.2Y=\'2O\';if(1Z.1P()==0)E;el.L={};el.L.1Q=o.1Q?o.1Q:[];el.L.6w=o.6w&&o.6w==1b||I;8b=el.dU(\'kA\');1Y(i=0;i<8b.1h;i++){7I=el.L.1Q.1h;el.L.1Q[7I]={2M:8b[i].2M,6v:8b[i].45||8b[i].kC||\'\'}}if(el.L.1Q.1h==0){E}el.L.4m=k.21(k.1a.2R(el),k.1a.2p(el));el.L.d5=k.1a.aj(el);el.L.cL=k.1a.6h(el);t=T(el.L.d5.t)+T(el.L.cL.t);b=T(el.L.d5.b)+T(el.L.cL.b);k(\'1U\',el).aB();el.L.3V=o.3V?o.3V:er;if(o.5z||o.88||o.64){el.L.1T={};1Z.1R(\'<26 6A="eL"></26>\');el.L.1T.o=k(\'.eL\',el);if(o.88){el.L.1T.88=o.88;el.L.1T.o.2Z(o.88)}if(o.64){el.L.1T.64=o.64}el.L.1T.o.B(\'Y\',\'1O\').B(\'Z\',el.L.4m.w+\'S\');if(o.5z&&o.5z==\'Q\'){el.L.1T.5z=\'Q\';el.L.1T.o.B(\'Q\',t+\'S\')}P{el.L.1T.5z=\'4l\';el.L.1T.o.B(\'4l\',b+\'S\')}el.L.1T.au=o.au?o.au:\' \';1Y(D i=0;i<el.L.1Q.1h;i++){7I=T(i)+1;el.L.1T.o.1R(\'<a 3f="#\'+7I+o.1Z+\'" 6A="ku" 45="\'+el.L.1Q[i].6v+\'">\'+7I+\'</a>\'+(7I!=el.L.1Q.1h?el.L.1T.au:\'\'))}k(\'a\',el.L.1T.o).1H(\'5G\',u(){k.2A.go({8A:q})});el.L.1T.4q=k.1a.2p(el.L.1T.o.K(0))}if(o.6s||o.8l){el.L.2w={};1Z.1R(\'<26 6A="eK">&7J;</26>\');el.L.2w.o=k(\'.eK\',el);if(o.8l){el.L.2w.8l=o.8l;el.L.2w.o.2Z(o.8l)}el.L.2w.o.B(\'Y\',\'1O\').B(\'Z\',el.L.4m.w+\'S\');if(o.6s&&o.6s==\'Q\'){el.L.2w.6s=\'Q\';el.L.2w.o.B(\'Q\',(el.L.1T&&el.L.1T.5z==\'Q\'?el.L.1T.4q.hb+t:t)+\'S\')}P{el.L.2w.6s=\'4l\';el.L.2w.o.B(\'4l\',(el.L.1T&&el.L.1T.5z==\'4l\'?el.L.1T.4q.hb+b:b)+\'S\')}el.L.2w.4q=k.1a.2p(el.L.2w.o.K(0))}if(o.az){el.L.3r={az:o.az};1Z.1R(\'<a 3f="#2\'+o.1Z+\'" 6A="eR">&7J;</a>\');el.L.3r.o=k(\'.eR\',el);el.L.3r.o.B(\'Y\',\'1O\').B(\'19\',\'1n\').B(\'2Y\',\'2O\').B(\'4w\',\'eB\').2Z(el.L.3r.az);el.L.3r.o.1H(\'5G\',k.2A.eS)}if(o.av){el.L.3s={av:o.av};1Z.1R(\'<a 3f="#0\'+o.1Z+\'" 6A="ev">&7J;</a>\');el.L.3s.o=k(\'.ev\',el);el.L.3s.o.B(\'Y\',\'1O\').B(\'19\',\'1n\').B(\'2Y\',\'2O\').B(\'4w\',\'eB\').2Z(el.L.3s.av);el.L.3s.o.1H(\'5G\',k.2A.eG)}1Z.cA(\'<26 6A="cz"></26>\');el.L.5F=k(\'.cz\',el);el.L.5F.B(\'Y\',\'1O\').B(\'Q\',\'3c\').B(\'O\',\'3c\').B(\'19\',\'1n\');if(o.2a){1Z.cA(\'<26 6A="eD" 18="19: 1n;"><1U 2M="\'+o.2a+\'" /></26>\');el.L.2a=k(\'.eD\',el);el.L.2a.B(\'Y\',\'1O\');D 1U=11 aH();1U.X=o.1Z;1U.2M=o.2a;if(1U.23){1U.6B=U;k.2A.go({2a:1U})}P{1U.6B=u(){k.2A.go({2a:q})}}}P{k.2A.go({1Z:el})}if(o.cB){do=T(o.cB)*aF}k.2A.5E[o.1Z]=o.cB?1V.6I(\'k.2A.2H(\\\'\'+o.1Z+\'\\\')\',do):U}};k.X=k.2A.2s;k.8e={cN:u(e){3O=e.7F||e.7A||-1;if(3O==9){if(1V.2l){1V.2l.cj=1b;1V.2l.ci=I}P{e.al();e.am()}if(q.aI){1j.6G.du().31="\\t";q.dv=u(){q.6D();q.dv=U}}P if(q.aU){28=q.5B;2X=q.dq;q.2v=q.2v.iL(0,28)+"\\t"+q.2v.hm(2X);q.aU(28+1,28+1);q.6D()}E I}},58:u(){E q.1B(u(){if(q.7D&&q.7D==1b){k(q).3p(\'7E\',k.8e.cN);q.7D=I}})},2s:u(){E q.1B(u(){if(q.4S==\'cQ\'&&(!q.7D||q.7D==I)){k(q).1H(\'7E\',k.8e.cN);q.7D=1b}})}};k.fn.21({hS:k.8e.2s,hP:k.8e.58});',62,1292,'||||||||||||||||||||jQuery||||||this||||function||||||dragCfg|css|elm|var|return|dragged|easing|speed|false|callback|get|ss|options|iAuto|left|else|top|iResize|px|parseInt|null|height|oldStyle|slideshow|position|width||new|iDrag||Math||||style|display|iUtil|true|helper|subject|case|autoCFG|resizeOptions|length|dropCfg|document|iEL|carouselCfg|duration|none|interfaceFX|attr|sizes|break|pointer|iSort|type|ImageBox|queue|iDrop|iAutoscroller|slide|resizeElement|each|oC|wb|newSizes|apply|fisheyeCfg|bind|delta|opacity|constructor|custom|pos|axis|absolute|size|images|append|items|slideslinks|img|window|firstNum|255|for|container||extend|show|complete|cont||div||start|elsToScroll|loader|100|oR||body|oldP|selectedItem|typeof|elem|accordionCfg|props|event|parseFloat|newPosition|containment|getSize|field|ny|build|iTooltip|selectHelper|value|slideCaption|nx|relative|tp|islideshow|border|Function|step|block|itemWidth|hide|timer|nr|limit|fractions|dequeue|src|right|hidden|direction|PI|getPosition|cursorAt|onChange|onShow|scrollTop|result|end|overflow|addClass|parentData|text|||||||||scr|className|0px|iSlider|parentNode|href|scrollLeft|browser|onHide|visibility|item|pre|switch|selectdrug|wrapper|unbind|newCoords|nextslide|prevslide|createElement|values|max|html|currentslide|handle|onSlide|margins|zIndex|wrs|min|iframe|indexOf|valueToAdd|mousemove|pageSize|zones|multipleSeparator|iExpander|curCSS|canvas|pressedKey|accept|resizeDirection|abs|onStop|diff|handlers|fadeDuration|highlighted|dhs|toggle|dragElem||times||test|getPointer|title|distance||so|vp|horizontally|offsetWidth|startLeft|out|transferEl|startTop|subjectValue|lastSuggestion|vertically|ghosting|DropOutDirectiont|bottom|oP|iteration|lastValue|removeClass|dimm|slideCfg|ifxFirstDisplay|currentPointer|clear|replace|fontSize|onDrag|down|percent|onStart|nWidth|color|ratio|elToScroll|fieldData|rel|context|msie|documentElement|params|to|shs|dragHandle|fxCheckTag|els|nextImage|prevImage|tagName|tooltipCFG|up|helperclass|endLeft|paddingLeft|currentStyle|borderTopWidth||halign|onclick|delay|nodeEl||chunks|endTop|destroy|dragmoveBy|borderLeftWidth|mousedown|nHeight|from|dhe|containerW|string|slidePos|si|collected|marginLeft|overzone|marginBottom|getAttribute|marginTop|marginRight|toAdd|zonex|clonedEl|empty|newStyles|cos|hight|toWrite|zoney|linksPosition|OpenClose|selectionStart|clientScroll|cnt|slideshows|holder|click|restoreStyle|blur|onDragModifier|animate|elS|paddingBottom|toDrag|sw|close|post|animationHandler|styles|containerH|prop|sortCfg|BlindDirection|nmp|pow|toLowerCase||mouseup|oldVisibility|offsetHeight|activeLinkClass|old|paddingTop|grid|point|filter|onSelect|url|clearInterval|fxh|currentPanel|elementData|borderBottomWidth|getBorder|cur|paddingRight|borderRightWidth|puff|snapDistance|tolerance|revert|hpc|maxWidth|currentRel|captionPosition|Expander|orig|caption|random|3000|iFisheye|Scale|class|onload|wr|focus|restore|128|selection|parseColor|setInterval|current|selRange|captionText|itemHeight|outerContainer|newDimensions|totalImages|getHeight|reflections|keyup|sliders|imageEl|getWidth|getScroll|margin|Draggable|onHighlight|selectClass|getTime|Date|oldStyleAttr|onClick||scrollIntoView|firstChild||data|ActiveXObject|Array|focused|accordionPos|open|backgroundColor|zoneh|split|oD|zonew|fadeOut|user|fadeIn|Object|while|minLeft|nw|startDrag|minTop|captionEl|newTop|newLeft|frameClass|increment|F0|0x|keyCode|139|toInteger|hasTabsEnabled|keydown|charCode|cssRules|rule|indic|nbsp|rgb|np|oldDisplay|opera|radiusY|positionItems|onOut|proximity|efx|onHover|hash|changed|init|sc|inFrontOf|selectKeyHelper||selectCurrent|getSizeLite|1px|contBorders||ts|parentEl|linksClass|parentBorders|yproc|imgs|nRx|fnc|iTTabs|panels|insideParent|fontWeight|object|nRy|clientWidth|captionClass|namedColors|offsetLeft|serialize|cssSides|mouseout|activeClass|targetEl|offsetTop|expand|stop|400|pr|directionIncrement|clientHeight|link|showImage|move|sx|containerSize|createTextNode|jEl|imageSrc|ser|newPos|selectedone|minHeight|maxHeight|gallery|dir|applyOn|overlay|sh|content|maxRight|maxBottom|tooltipHelper|count|onselectstop|onselect|select|li|reflectionSize|padding|selectBorders|cursor|png|parent|finishedPre|sin|xproc|ImageBoxPrevImage|ImageBoxNextImage|bounceout|animationInProgress|opened|sy|destroyWrapper|buildWrapper|diffWidth|diffHeight|iIndex|diffX|diffY|prot|hidehelper|dEs|isDraggable|onDrop|minWidth|side|isDroppable|onActivate|dragstop|startTime|211|192|nodeName|self|oldPosition|exec|opt|getValues|styleSheets|sideEnd|borderColor|ne|handleEl|unit|DoFold|5625|oldTitle|SliderContainer|unfold|9999|ScrollTo|cssText|oldColor|alpha|2000|prev|selectKeyUp|os|selectKeyDown|selectcheck|dragEl|checkhover|DraggableDestroy|next|key|hoverclass|activeclass|sl|st|image||panelSelector|headerSelector|hoverClass|panelHeight|hideImage|headers|getPadding|iCarousel|preventDefault|stopPropagation|itemMinWidth|auto|getFieldValues|ImageBoxOuterContainer|prevEl|nextImageEl|linkRel|linksSeparator|prevslideClass|progid|DXImageTransform|Microsoft|nextslideClass|valToAdd|remove|prevImageEl|nextEl|childs|1000|default|Image|createTextRange|positionContainer|helperClass|minchars|source|itemsText|multiple|lnk|posx|autofill|reflexions|blind|setSelectionRange|mouseover|inCache|ul|protectRotation|maxRotation|gradient|setTimeout|index|elPosition|writeItems|String|ImageBoxIframe|transparent|center|textAlign|paddingRightSize|paddingTopSize|bounce|loadImage|borderLeftSize|borderBottomSize|borderRightSize|ImageBoxCaption|ImageBoxCurrentImage|moveDrag|ImageBoxOverlay|paddings|borders|idsa|firstStep|currentValue|getClient||stopDrag|borderTopSize|autocomplete|zoom|300|hidefocused|intersect|INPUT|inputWidth|fade|extraWidth|sortable|restricted|isSlider|tabindex|fitToContainer|snapToGrid|slider|prevTop|prevLeft|floats|getPositionLite|modifyContainer|getContainment|lastSi|SliderIteration|sliderEl|selectstop|match|linear|character|no|bouncein|captionImages|asin|Alpha|Selectserialize|mouse|initialPosition|measure|clearTimeout|helperSize|getMargins|tooltipURL|keyPressed|applyOnHover|closeEl|10000|parentPos|sliderSize|sliderPos|angle|returnValue|cancelBubble|spacer|oldBorder|pulse|169|entities|RegExp|Color|Pulsate||rotationSpeed|parseStyle|stopAnim|cssSidesEnd|shake|Shake|slideshowHolder|prepend|autoplay|floatVal|borderWidth|scroll|paddingY|pValue|letterSpacing|paddingX|paddingBottomSize|pause|oBor|clnt|doTab|autoSize|getElementById|TEXTAREA|Number|traverseDOM|func|draginit|loaderWidth|scrollHeight|paddingLeftSize|scrollWidth|oneIsSortable|innerWidth|innerHeight|shrink|windowSize|unselectable|oPad|dragmove|oldFloat|cssProps|colorCssProps|107|doScroll|addItem|SortableAddItem||DroppableDestroy|fxe||interval|after|insertBefore||sqrt|cloneNode|time|check|selectionEnd|offsetParent|Width|sortHelper|createRange|onblur|valign|||onout|224|posy|wid|isSortable|165|zindex|245|notColor|140|240|230|144|styleFloat|onhover|Droppable|emptyGIF|relAttr|visible|captionSize|dragstart|getElementsByTagName|listStyle|dragHelper|getHeightMinMax|onResize|ImageBoxCaptionText|ImageBoxContainer|ImageBoxCaptionImages||textImage|clientSize|textImageFrom|userSelect|onDragStop|slidePad|slideBor|highlight|shc|hlt|checkdrop|fit||loaderHeight||onDragStart|KhtmlUserSelect|remeasure|||on|fadeTo|ImageBoxLoader||500|||imageTypes|slideshowPrevslide|javascript|selectstopApply|scrolling|frameborder|hrefAttr|30px|jpg|slideshowLoader|selectedclass|gif|goprev|oldOverflow|isFunction|imagebox|slideshowCaption|slideshowLinks|directions|overlayOpacity|se|trim|textDecoration|slideshowNextSlide|gonext|closeHTML|selectcheckApply|loaderSRC|selectstart|isSelectable|360|radiusX|set|grow|hoverItem|SlideOutUp|leftUnit|boxModel|interfaceColorFX|fakeAccordionClass|togglever|elType|iBounce|paddingBottomUnit|wordSpacing|150|mousex|iAccordion|fontFamily|togglehor|fontUnit|filteredPosition|paddingTopUnit|parte|itemZIndex||selRange2|finish|paddingLeftUnit|moveStart|paddingRightUnit|xml|itransferTo|borderLeftUnit|borderTopUnit||update|BlindUp||borderRightUnit|checkCache|getSelectionStart|borderBottomUnit|tooltipTitle|easeout|expanderHelper|fontStyle|fontStretch|containerMaxx|yfrac|topUnit|containerMaxy|clickItem|BlindDown|off|inputValue|fracH|fontVariant|rgba|maxy|maxx|keypress|fracW|xfrac|horizontal|addColorStop|htmlEntities|vertical|dragmoveByKey|autocompleteIframe|onslide|fold|parts|SlideInUp|getContext|protect|autocompleteHelper|olive|orange|pink|white|maroon|navy|magenta|203|193|rotationTimer|lightpink||red|lightyellow|182|lime||purple|silver|Top|||inset|outset|SlideOutRight|SlideInRight|ridge|groove|dashed|solid|double|SlideToggleLeft|SlideOutLeft|SlideOutDown|SlideInDown|SlideToggleUp|scrollTo|selectorText|rules|borderStyle|SlideInLeft|SlideToggleDown|dotted|SlideToggleRight|textIndent|borderBottomColor|borderLeftColor|borderRightColor|outlineWidth|outlineOffset|TransferTo|transferHelper|lineHeight|borderTopColor|outlineColor|hover|Accordion|isNaN|Carousel|stopAll|||Right|Bottom|Left|yellow|215|option|frameset|optgroup|meta|substr|frame|script|col|colgroup||th|header|removeChild|float|ol|finishx|fxWrapper|starty|table|form|w_|input|textarea|button|tfoot|thead|pageX|drawImage|clientX|pageY|clientY|globalCompositeOperation|destination|DisableTabs|createLinearGradient|fillStyle|EnableTabs|scale|nextSibling|prototype|tr|td|tbody|AlphaImageLoader|fixPNG|purgeEvents|translate|centerEl|save|cssFloat|startx|fuchsia|148|gold|green|indigo|darkviolet||122||204||darkred|darksalmon|233|130|khaki||lightcyan|lightgreen|238|fillRect||fill|216|appVersion||WebKit|lightblue|173|153|darkorchid|black|220|blue|brown|cyan|beige|azure|finishOpacity|appendChild|substring|aqua|darkblue|darkcyan|darkmagenta|darkolivegreen|navigator|darkorange|183|189|darkgrey|flipv|darkgreen|darkkhaki|lightgrey|amp|BlindToggleHorizontally|BlindRight|BlindLeft|ResizableDestroy|Resizable|120|lineHeigt|collapse|BlindToggleVertically|moveEnd|elasticin|bounceboth|984375|elasticout|elasticboth|duplicate|ImageBoxClose|DropOutDown|DropInDown|load|DropToggleRight|DropInRight|Fold|UnFold|Shrink|Grow|FoldToggle|DropOutRight|DropToggleLeft|DropInUp|DropOutUp|DropToggleDown|DropToggleUp|DropOutLeft|DropInLeft|captiontext|625|9375|Fisheye|30001|list|loading|fix|imageLoaded|childNodes|Showing|onchange|30002|SortSerialize|Autocomplete|200|SortableDestroy|Sortable|resize|wh|firstResize|Slider|bmp|100000|jpeg|Selectable|ToolTip|easeboth|easein|nodeValue|http|first|before|last|112|SliderSetValues|110|SliderGetValues|array|Bounce|Autoexpand|onselectstart|CloseVertically|mozUserSelect|fromHandler|ondragstart|MozUserSelect|number|pW|toUpperCase|khtml|find|CloseHorizontally|SwitchHorizontally|ScrollToAnchors|Puff|slideshowLink|password|quot|OpenHorizontally|OpenVertically|SwitchVertically|IMG|lt|alt|par|moz|success|POST|recallDroppables|param|pt|location|Highlight|100000000|ajax|ondrop|name'.split('|'),0,{}))
