# Supplementary material for: Pitfalls of the most commonly used models of context dependent substitution
Source: Biol Direct. 2008 Dec 16;3:52. doi: 10.1186/1745-6150-3-52 (PMC2628887; doi:10.1186/1745-6150-3-52)
Supplement: Additional file 2 — Scripts used in the study. Archive of stand-alone web site presenting the central scripts used in this study. [file 1745-6150-3-52-S2.zip › HuttleyAdditional2/_static/rightsidebar.css]

/**
 * Sphinx Doc Design -- Right Side Bar Overrides
 */


div.sphinxsidebar {
    float: right;
}

div.bodywrapper {
    margin: 0 230px 0 0;
}

div.inlinecomments {
    right: 250px;
}
