# Supplementary material for: Pitfalls of the most commonly used models of context dependent substitution
Source: Biol Direct. 2008 Dec 16;3:52. doi: 10.1186/1745-6150-3-52 (PMC2628887; doi:10.1186/1745-6150-3-52)
Supplement: Additional file 2 — Scripts used in the study. Archive of stand-alone web site presenting the central scripts used in this study. [file 1745-6150-3-52-S2.zip › HuttleyAdditional2/_static/searchtools.js]

/**
 * helper function to return a node containing the
 * search summary for a given text. keywords is a list
 * of stemmed words, hlwords is the list of normal, unstemmed
 * words. the first one is used to find the occurance, the
 * latter for highlighting it.
 */
jQuery.makeSearchSummary = function(text, keywords, hlwords) {
    var textLower = text.toLowerCase();
    var start = 0;
    $.each(keywords, function() {
            var i = textLower.indexOf(this.toLowerCase());
            if (i > -1) {
                start = i;
            }
        });
    start = Math.max(start - 120, 0);
    var excerpt = ((start > 0) ? '...' : '') +
    $.trim(text.substr(start, 240)) +
    ((start + 240 - text.length) ? '...' : '');
    var rv = $('<div class="context"></div>').text(excerpt);
    $.each(hlwords, function() {
            rv = rv.highlightText(this, 'highlight');
        });
    return rv;
}

/**
 * Porter Stemmer
 */
var PorterStemmer = function() {

    var step2list = {
        ational: 'ate',
        tional: 'tion',
        enci: 'ence',
        anci: 'ance',
        izer: 'ize',
        bli: 'ble',
        alli: 'al',
        entli: 'ent',
        eli: 'e',
        ousli: 'ous',
        ization: 'ize',
        ation: 'ate',
        ator: 'ate',
        alism: 'al',
        iveness: 'ive',
        fulness: 'ful',
        ousness: 'ous',
        aliti: 'al',
        iviti: 'ive',
        biliti: 'ble',
        logi: 'log'
    };

    var step3list = {
        icate: 'ic',
        ative: '',
        alize: 'al',
        iciti: 'ic',
        ical: 'ic',
        ful: '',
        ness: ''
    };

    var c = "[^aeiou]";          // consonant
    var v = "[aeiouy]";          // vowel
    var C = c + "[^aeiouy]*";    // consonant sequence
    var V = v + "[aeiou]*";      // vowel sequence

    var mgr0 = "^(" + C + ")?" + V + C;                      // [C]VC... is m>0
    var meq1 = "^(" + C + ")?" + V + C + "(" + V + ")?$";    // [C]VC[V] is m=1
    var mgr1 = "^(" + C + ")?" + V + C + V + C;              // [C]VCVC... is m>1
    var s_v   = "^(" + C + ")?" + v;                        // vowel in stem

    this.stemWord = function (w) {
        var stem;
        var suffix;
        var firstch;
        var origword = w;

        if (w.length < 3) {
            return w;
        }

        var re;
        var re2;
        var re3;
        var re4;

        firstch = w.substr(0,1);
        if (firstch == "y") {
            w = firstch.toUpperCase() + w.substr(1);
        }

        // Step 1a
        re = /^(.+?)(ss|i)es$/;
        re2 = /^(.+?)([^s])s$/;

        if (re.test(w)) {
            w = w.replace(re,"$1$2");
        }
        else if (re2.test(w)) {
            w = w.replace(re2,"$1$2");
        }

        // Step 1b
        re = /^(.+?)eed$/;
        re2 = /^(.+?)(ed|ing)$/;
        if (re.test(w)) {
            var fp = re.exec(w);
            re = new RegExp(mgr0);
            if (re.test(fp[1])) {
                re = /.$/;
                w = w.replace(re,"");
            }
        }
        else if (re2.test(w)) {
            var fp = re2.exec(w);
            stem = fp[1];
            re2 = new RegExp(s_v);
            if (re2.test(stem)) {
                w = stem;
                re2 = /(at|bl|iz)$/;
                re3 = new RegExp("([^aeiouylsz])\\1$");
                re4 = new RegExp("^" + C + v + "[^aeiouwxy]$");
                if (re2.test(w)) {
                    w = w + "e";
                }
                else if (re3.test(w)) {
                    re = /.$/; w = w.replace(re,"");
                }
                else if (re4.test(w)) {
                    w = w + "e";
                }
            }
        }

        // Step 1c
        re = /^(.+?)y$/;
        if (re.test(w)) {
            var fp = re.exec(w);
            stem = fp[1];
            re = new RegExp(s_v);
            if (re.test(stem)) { w = stem + "i"; }
        }

        // Step 2
        re = /^(.+?)(ational|tional|enci|anci|izer|bli|alli|entli|eli|ousli|ization|ation|ator|alism|iveness|fulness|ousness|aliti|iviti|biliti|logi)$/;
        if (re.test(w)) {
            var fp = re.exec(w);
            stem = fp[1];
            suffix = fp[2];
            re = new RegExp(mgr0);
            if (re.test(stem)) {
                w = stem + step2list[suffix];
            }
        }

        // Step 3
        re = /^(.+?)(icate|ative|alize|iciti|ical|ful|ness)$/;
        if (re.test(w)) {
            var fp = re.exec(w);
            stem = fp[1];
            suffix = fp[2];
            re = new RegExp(mgr0);
            if (re.test(stem)) {
                w = stem + step3list[suffix];
            }
        }

        // Step 4
        re = /^(.+?)(al|ance|ence|er|ic|able|ible|ant|ement|ment|ent|ou|ism|ate|iti|ous|ive|ize)$/;
        re2 = /^(.+?)(s|t)(ion)$/;
        if (re.test(w)) {
            var fp = re.exec(w);
            stem = fp[1];
            re = new RegExp(mgr1);
            if (re.test(stem)) {
                w = stem;
            }
        }
        else if (re2.test(w)) {
            var fp = re2.exec(w);
            stem = fp[1] + fp[2];
            re2 = new RegExp(mgr1);
            if (re2.test(stem)) {
                w = stem;
            }
        }

        // Step 5
        re = /^(.+?)e$/;
        if (re.test(w)) {
            var fp = re.exec(w);
            stem = fp[1];
            re = new RegExp(mgr1);
            re2 = new RegExp(meq1);
            re3 = new RegExp("^" + C + v + "[^aeiouwxy]$");
            if (re.test(stem) || (re2.test(stem) && !(re3.test(stem)))) {
                w = stem;
            }
        }
        re = /ll$/;
        re2 = new RegExp(mgr1);
        if (re.test(w) && re2.test(w)) {
            re = /.$/;
            w = w.replace(re,"");
        }

        // and turn initial Y back to y
        if (firstch == "y") {
            w = firstch.toLowerCase() + w.substr(1);
        }
        return w;
    }
}


/**
 * Search Module
 */
var Search = {

    init : function() {
        var params = $.getQueryParameters();
        if (params.q) {
            var query = params.q[0];
            $('input[@name="q"]')[0].value = query;
            this.performSearch(query);
        }
    },

    /**
     * perform a search for something
     */
    performSearch : function(query) {
        // create the required interface elements
        var out = $('#search-results');
        var title = $('<h2>Searching</h2>').appendTo(out);
        var dots = $('<span></span>').appendTo(title);
        var status = $('<p style="display: none"></p>').appendTo(out);
        var output = $('<ul class="search"/>').appendTo(out);

        // spawn a background runner for updating the dots
        // until the search has finished
        var pulseStatus = 0;
        function pulse() {
            pulseStatus = (pulseStatus + 1) % 4;
            var dotString = '';
            for (var i = 0; i < pulseStatus; i++) {
                dotString += '.';
            }
            dots.text(dotString);
            if (pulseStatus > -1) {
                window.setTimeout(pulse, 500);
            }
        };
        pulse();

        // stem the searchwords and add them to the
        // correct list
        var stemmer = new PorterStemmer();
        var searchwords = [];
        var excluded = [];
        var hlwords = [];
        var tmp = query.split(/\s+/);
        for (var i = 0; i < tmp.length; i++) {
            // stem the word
            var word = stemmer.stemWord(tmp[i]).toLowerCase();
            // select the correct list
            if (word[0] == '-') {
                var toAppend = excluded;
                word = word.substr(1);
            }
            else {
                var toAppend = searchwords;
                hlwords.push(tmp[i].toLowerCase());
            }
            // only add if not already in the list
            if (!$.contains(toAppend, word)) {
                toAppend.push(word);
            }
        };
        var highlightstring = '?highlight=' + $.urlencode(hlwords.join(" "));

        console.debug('SEARCH: searching for:');
        console.info('required: ', searchwords);
        console.info('excluded: ', excluded);

        // fetch searchindex and perform search
        $.getJSON('searchindex.json', function(data) {

                // prepare search
                var filenames = data[0];
                var titles = data[1]
                var words = data[2];
                var fileMap = {};
                var files = null;

                // perform the search on the required words
                for (var i = 0; i < searchwords.length; i++) {
                    var word = searchwords[i];
                    // no match but word was a required one
                    if ((files = words[word]) == null) {
                        break;
                    }
                    // create the mapping
                    for (var j = 0; j < files.length; j++) {
                        var file = files[j];
                        if (file in fileMap) {
                            fileMap[file].push(word);
                        }
                        else {
                            fileMap[file] = [word];
                        }
                    }
                }

                // now check if the files are in the correct
                // areas and if the don't contain excluded words
                var results = [];
                for (var file in fileMap) {
                    var valid = true;

                    // check if all requirements are matched
                    if (fileMap[file].length != searchwords.length) {
                        continue;
                    }
                    // ensure that none of the excluded words is in the
                    // search result.
                    for (var i = 0; i < excluded.length; i++) {
                        if ($.contains(words[excluded[i]] || [], file)) {
                            valid = false;
                            break;
                        }
                    }

                    // if we have still a valid result we can add it
                    // to the result list
                    if (valid) {
                        results.push([filenames[file], titles[file]]);
                    }
                }

                // delete unused variables in order to not waste
                // memory until list is retrieved completely
                delete filenames, titles, words, data;

                // now sort the results by title
                results.sort(function(a, b) {
                        var left = a[1].toLowerCase();
                        var right = b[1].toLowerCase();
                        return (left > right) ? -1 : ((left < right) ? 1 : 0);
                    });

                // print the results
                var resultCount = results.length;
                function displayNextItem() {
                    // results left, load the summary and display it
                    if (results.length) {
                        var item = results.pop();
                        var listItem = $('<li style="display:none"></li>');
                        listItem.append($('<a/>').attr(
                            'href',
                            item[0] + DOCUMENTATION_OPTIONS.FILE_SUFFIX +
                            highlightstring).html(item[1]));
                        $.get('_sources/' + item[0] + '.txt', function(data) {
                                listItem.append($.makeSearchSummary(data, searchwords, hlwords));
                                output.append(listItem);
                                listItem.slideDown(10, function() {
                                        displayNextItem();
                                    });
                            });
                    }
                    // search finished, update title and status message
                    else {
                        pulseStatus = -1;
                        title.text('Search Results');
                        if (!resultCount) {
                            status.text('Your search did not match any documents. ' +
                                        'Please make sure that all words are spelled ' +
                                        'correctly and that you\'ve selected enough ' +
                                        'categories.');
                        }
                        else {
                            status.text('Search finished, found ' + resultCount +
                                        ' page' + (resultCount != 1 ? 's' : '') +
                                        ' matching the search query.');
                        }
                        status.fadeIn(500);
                    }
                }
                displayNextItem();
            });
    }

}

$(document).ready(function() {
        Search.init();
    });
