# Supplementary material for: Pitfalls of the most commonly used models of context dependent substitution
Source: Biol Direct. 2008 Dec 16;3:52. doi: 10.1186/1745-6150-3-52 (PMC2628887; doi:10.1186/1745-6150-3-52)
Supplement: Additional file 2 — Scripts used in the study. Archive of stand-alone web site presenting the central scripts used in this study. [file 1745-6150-3-52-S2.zip › HuttleyAdditional2/_static/stickysidebar.css]

/**
 * Sphinx Doc Design -- Sticky sidebar Overrides
 */

div.sphinxsidebar {
    top: 30px;
    left: 0px;
    position: fixed;
    margin: 0;
    float: none;
}

div.related {
    position: fixed;
}

div.documentwrapper {
    margin-top: 30px;
}
