# Supplementary material for: Pitfalls of the most commonly used models of context dependent substitution
Source: Biol Direct. 2008 Dec 16;3:52. doi: 10.1186/1745-6150-3-52 (PMC2628887; doi:10.1186/1745-6150-3-52)
Supplement: Additional file 2 — Scripts used in the study. Archive of stand-alone web site presenting the central scripts used in this study. [file 1745-6150-3-52-S2.zip › HuttleyAdditional2/html/_static/default.css]

/**
 * Sphinx Doc Design
 */

body {
    font-family: sans-serif;
    font-size: 100%;
    background-color: #11303d;
    color: #000;
    margin: 0;
    padding: 0;
}

/* :::: LAYOUT :::: */

div.document {
    background-color: #1c4e63;
}

div.documentwrapper {
    float: left;
    width: 100%;
}

div.bodywrapper {
    margin: 0 0 0 230px;
}

div.body {
    background-color: white;
    padding: 0 20px 30px 20px;
}

div.sphinxsidebarwrapper {
    padding: 10px 5px 0 10px;
}

div.sphinxsidebar {
    float: left;
    width: 230px;
    margin-left: -100%;
    font-size: 90%;
}

div.clearer {
    clear: both;
}

div.footer {
    color: #fff;
    width: 100%;
    padding: 9px 0 9px 0;
    text-align: center;
    font-size: 75%;
}

div.footer a {
    color: #fff;
    text-decoration: underline;
}

div.related {
    background-color: #133f52;
    color: #fff;
    width: 100%;
    line-height: 30px;
    font-size: 90%;
}

div.related h3 {
    display: none;
}

div.related ul {
    margin: 0;
    padding: 0 0 0 10px;
    list-style: none;
}

div.related li {
    display: inline;
}

div.related li.right {
    float: right;
    margin-right: 5px;
}

div.related a {
    color: white;
}

/* ::: TOC :::: */
div.sphinxsidebar h3 {
    font-family: 'Trebuchet MS', sans-serif;
    color: white;
    font-size: 1.4em;
    font-weight: normal;
    margin: 0;
    padding: 0;
}

div.sphinxsidebar h3 a {
    color: white;
}

div.sphinxsidebar h4 {
    font-family: 'Trebuchet MS', sans-serif;
    color: white;
    font-size: 1.3em;
    font-weight: normal;
    margin: 5px 0 0 0;
    padding: 0;
}

div.sphinxsidebar p {
    color: white;
}

div.sphinxsidebar p.topless {
    margin: 5px 10px 10px 10px;
}

div.sphinxsidebar ul {
    margin: 10px;
    padding: 0;
    list-style: none;
    color: white;
}

div.sphinxsidebar ul ul,
div.sphinxsidebar ul.want-points {
    margin-left: 20px;
    list-style: square;
}

div.sphinxsidebar ul ul {
    margin-top: 0;
    margin-bottom: 0;
}

div.sphinxsidebar a {
    color: #98dbcc;
}

div.sphinxsidebar form {
    margin-top: 10px;
}

div.sphinxsidebar input {
    border: 1px solid #98dbcc;
    font-family: sans-serif;
    font-size: 1em;
}

/* :::: MODULE CLOUD :::: */
div.modulecloud {
    margin: -5px 10px 5px 10px;
    padding: 10px;
    line-height: 160%;
    border: 1px solid #cbe7e5;
    background-color: #f2fbfd;
}

div.modulecloud a {
    padding: 0 5px 0 5px;
}

/* :::: SEARCH :::: */
ul.search {
    margin: 10px 0 0 20px;
    padding: 0;
}

ul.search li {
    padding: 5px 0 5px 20px;
    background-image: url(file.png);
    background-repeat: no-repeat;
    background-position: 0 7px;
}

ul.search li a {
    font-weight: bold;
}

ul.search li div.context {
    color: #888;
    margin: 2px 0 0 30px;
    text-align: left;
}

ul.keywordmatches li.goodmatch a {
    font-weight: bold;
}

/* :::: COMMON FORM STYLES :::: */

div.actions {
    padding: 5px 10px 5px 10px;
    border-top: 1px solid #cbe7e5;
    border-bottom: 1px solid #cbe7e5;
    background-color: #e0f6f4;
}

form dl {
    color: #333;
}

form dt {
    clear: both;
    float: left;
    min-width: 110px;
    margin-right: 10px;
    padding-top: 2px;
}

input#homepage {
    display: none;
}

div.error {
    margin: 5px 20px 0 0;
    padding: 5px;
    border: 1px solid #d00;
    font-weight: bold;
}

/* :::: INLINE COMMENTS :::: */

div.inlinecomments {
    position: absolute;
    right: 20px;
}

div.inlinecomments a.bubble {
    display: block;
    float: right;
    background-image: url(style/comment.png);
    background-repeat: no-repeat;
    width: 25px;
    height: 25px;
    text-align: center;
    padding-top: 3px;
    font-size: 0.9em;
    line-height: 14px;
    font-weight: bold;
    color: black;
}

div.inlinecomments a.bubble span {
    display: none;
}

div.inlinecomments a.emptybubble {
    background-image: url(style/nocomment.png);
}

div.inlinecomments a.bubble:hover {
    background-image: url(style/hovercomment.png);
    text-decoration: none;
    color: #3ca0a4;
}

div.inlinecomments div.comments {
    float: right;
    margin: 25px 5px 0 0;
    max-width: 50em;
    min-width: 30em;
    border: 1px solid #2eabb0;
    background-color: #f2fbfd;
    z-index: 150;
}

div#comments {
    border: 1px solid #2eabb0;
    margin-top: 20px;
}

div#comments div.nocomments {
    padding: 10px;
    font-weight: bold;
}

div.inlinecomments div.comments h3,
div#comments h3 {
    margin: 0;
    padding: 0;
    background-color: #2eabb0;
    color: white;
    border: none;
    padding: 3px;
}

div.inlinecomments div.comments div.actions {
    padding: 4px;
    margin: 0;
    border-top: none;
}

div#comments div.comment {
    margin: 10px;
    border: 1px solid #2eabb0;
}

div.inlinecomments div.comment h4,
div.commentwindow div.comment h4,
div#comments div.comment h4 {
    margin: 10px 0 0 0;
    background-color: #2eabb0;
    color: white;
    border: none;
    padding: 1px 4px 1px 4px;
}

div#comments div.comment h4 {
    margin: 0;
}

div#comments div.comment h4 a {
    color: #d5f4f4;
}

div.inlinecomments div.comment div.text,
div.commentwindow div.comment div.text,
div#comments div.comment div.text {
    margin: -5px 0 -5px 0;
    padding: 0 10px 0 10px;
}

div.inlinecomments div.comment div.meta,
div.commentwindow div.comment div.meta,
div#comments div.comment div.meta {
    text-align: right;
    padding: 2px 10px 2px 0;
    font-size: 95%;
    color: #538893;
    border-top: 1px solid #cbe7e5;
    background-color: #e0f6f4;
}

div.commentwindow {
    position: absolute;
    width: 500px;
    border: 1px solid #cbe7e5;
    background-color: #f2fbfd;
    display: none;
    z-index: 130;
}

div.commentwindow h3 {
    margin: 0;
    background-color: #2eabb0;
    color: white;
    border: none;
    padding: 5px;
    font-size: 1.5em;
    cursor: pointer;
}

div.commentwindow div.actions {
    margin: 10px -10px 0 -10px;
    padding: 4px 10px 4px 10px;
    color: #538893;
}

div.commentwindow div.actions input {
    border: 1px solid #2eabb0;
    background-color: white;
    color: #135355;
    cursor: pointer;
}

div.commentwindow div.form {
    padding: 0 10px 0 10px;
}

div.commentwindow div.form input,
div.commentwindow div.form textarea {
    border: 1px solid #3c9ea2;
    background-color: white;
    color: black;
}

div.commentwindow div.error {
    margin: 10px 5px 10px 5px;
    background-color: #fbe5dc;
    display: none;
}

div.commentwindow div.form textarea {
    width: 99%;
}

div.commentwindow div.preview {
    margin: 10px 0 10px 0;
    background-color: #70d0d4;
    padding: 0 1px 1px 25px;
}

div.commentwindow div.preview h4 {
    margin: 0 0 -5px -20px;
    padding: 4px 0 0 4px;
    color: white;
    font-size: 1.3em;
}

div.commentwindow div.preview div.comment {
    background-color: #f2fbfd;
}

div.commentwindow div.preview div.comment h4 {
    margin: 10px 0 0 0!important;
    padding: 1px 4px 1px 4px!important;
    font-size: 1.2em;
}

/* :::: SUGGEST CHANGES :::: */
div#suggest-changes-box input, div#suggest-changes-box textarea {
    border: 1px solid #ccc;
    background-color: white;
    color: black;
}

div#suggest-changes-box textarea {
    width: 99%;
    height: 400px;
}


/* :::: PREVIEW :::: */
div.preview {
    background-image: url(style/preview.png);
    padding: 0 20px 20px 20px;
    margin-bottom: 30px;
}


/* :::: INDEX PAGE :::: */

table.contentstable {
    width: 90%;
}

table.contentstable p.biglink {
    line-height: 150%;
}

a.biglink {
    font-size: 1.3em;
}

span.linkdescr {
    font-style: italic;
    padding-top: 5px;
    font-size: 90%;
}

/* :::: INDEX STYLES :::: */

table.indextable td {
    text-align: left;
    vertical-align: top;
}

table.indextable dl, table.indextable dd {
    margin-top: 0;
    margin-bottom: 0;
}

table.indextable tr.pcap {
    height: 10px;
}

table.indextable tr.cap {
    margin-top: 10px;
    background-color: #f2f2f2;
}

img.toggler {
    margin-right: 3px;
    margin-top: 3px;
    cursor: pointer;
}

form.pfform {
    margin: 10px 0 20px 0;
}

/* :::: GLOBAL STYLES :::: */

.docwarning {
    background-color: #ffe4e4;
    padding: 10px;
    margin: 0 -20px 0 -20px;
    border-bottom: 1px solid #f66;
}

p.subhead {
    font-weight: bold;
    margin-top: 20px;
}

a {
    color: #355f7c;
    text-decoration: none;
}

a:hover {
    text-decoration: underline;
}

div.body h1,
div.body h2,
div.body h3,
div.body h4,
div.body h5,
div.body h6 {
    font-family: 'Trebuchet MS', sans-serif;
    background-color: #f2f2f2;
    font-weight: normal;
    color: #20435c;
    border-bottom: 1px solid #ccc;
    margin: 20px -20px 10px -20px;
    padding: 3px 0 3px 10px;
}

div.body h1 { margin-top: 0; font-size: 200%; }
div.body h2 { font-size: 160%; }
div.body h3 { font-size: 140%; }
div.body h4 { font-size: 120%; }
div.body h5 { font-size: 110%; }
div.body h6 { font-size: 100%; }

a.headerlink {
    color: #c60f0f;
    font-size: 0.8em;
    padding: 0 4px 0 4px;
    text-decoration: none;
    visibility: hidden;
}

h1:hover > a.headerlink,
h2:hover > a.headerlink,
h3:hover > a.headerlink,
h4:hover > a.headerlink,
h5:hover > a.headerlink,
h6:hover > a.headerlink,
dt:hover > a.headerlink {
    visibility: visible;
}

a.headerlink:hover {
    background-color: #c60f0f;
    color: white;
}

div.body p, div.body dd, div.body li {
    text-align: justify;
    line-height: 130%;
}

div.body p.caption {
    text-align: inherit;
}

div.body td {
    text-align: left;
}

ul.fakelist {
    list-style: none;
    margin: 10px 0 10px 20px;
    padding: 0;
}

.field-list ul {
    padding-left: 1em;
}

.first {
    margin-top: 0 !important;
}

/* "Footnotes" heading */
p.rubric {
    margin-top: 30px;
    font-weight: bold;
}

/* Sidebars */

div.sidebar {
    margin: 0 0 0.5em 1em;
    border: 1px solid #ddb;
    padding: 7px 7px 0 7px;
    background-color: #ffe;
    width: 40%;
    float: right;
}

p.sidebar-title {
    font-weight: bold;
}

/* "Topics" */

div.topic {
    background-color: #eee;
    border: 1px solid #ccc;
    padding: 7px 7px 0 7px;
    margin: 10px 0 10px 0;
}

p.topic-title {
    font-size: 1.1em;
    font-weight: bold;
    margin-top: 10px;
}

/* Admonitions */

div.admonition {
    margin-top: 10px;
    margin-bottom: 10px;
    padding: 7px;
}

div.admonition dt {
    font-weight: bold;
}

div.admonition dl {
    margin-bottom: 0;
}

div.admonition p.admonition-title + p {
    display: inline;
}

div.seealso {
    background-color: #ffc;
    border: 1px solid #ff6;
}

div.warning {
    background-color: #ffe4e4;
    border: 1px solid #f66;
}

div.note {
    background-color: #eee;
    border: 1px solid #ccc;
}

p.admonition-title {
    margin: 0px 10px 5px 0px;
    font-weight: bold;
    display: inline;
}

p.admonition-title:after {
    content: ":";
}

div.body p.centered {
    text-align: center;
    margin-top: 25px;
}

table.docutils {
    border: 0;
}

table.docutils td, table.docutils th {
    padding: 1px 8px 1px 0;
    border-top: 0;
    border-left: 0;
    border-right: 0;
    border-bottom: 1px solid #aaa;
}

table.field-list td, table.field-list th {
    border: 0 !important;
}

table.footnote td, table.footnote th {
    border: 0 !important;
}

.field-list ul {
    margin: 0;
    padding-left: 1em;
}

.field-list p {
    margin: 0;
}

dl {
    margin-bottom: 15px;
    clear: both;
}

dd p {
    margin-top: 0px;
}

dd ul, dd table {
    margin-bottom: 10px;
}

dd {
    margin-top: 3px;
    margin-bottom: 10px;
    margin-left: 30px;
}

.refcount {
    color: #060;
}

dt:target,
.highlight {
    background-color: #fbe54e;
}

dl.glossary dt {
    font-weight: bold;
    font-size: 1.1em;
}

th {
    text-align: left;
    padding-right: 5px;
}

pre {
    padding: 5px;
    background-color: #efc;
    color: #333;
    border: 1px solid #ac9;
    border-left: none;
    border-right: none;
    overflow: auto;
}

td.linenos pre {
    padding: 5px 0px;
    border: 0;
    background-color: transparent;
    color: #aaa;
}

table.highlighttable {
    margin-left: 0.5em;
}

table.highlighttable td {
    padding: 0 0.5em 0 0.5em;
}

tt {
    background-color: #ecf0f3;
    padding: 0 1px 0 1px;
    font-size: 0.95em;
}

tt.descname {
    background-color: transparent;
    font-weight: bold;
    font-size: 1.2em;
}

tt.descclassname {
    background-color: transparent;
}

tt.xref, a tt {
    background-color: transparent;
    font-weight: bold;
}

.footnote:target  { background-color: #ffa }

h1 tt, h2 tt, h3 tt, h4 tt, h5 tt, h6 tt {
    background-color: transparent;
}

.optional {
    font-size: 1.3em;
}

.versionmodified {
    font-style: italic;
}

form.comment {
    margin: 0;
    padding: 10px 30px 10px 30px;
    background-color: #eee;
}

form.comment h3 {
    background-color: #326591;
    color: white;
    margin: -10px -30px 10px -30px;
    padding: 5px;
    font-size: 1.4em;
}

form.comment input,
form.comment textarea {
    border: 1px solid #ccc;
    padding: 2px;
    font-family: sans-serif;
    font-size: 100%;
}

form.comment input[type="text"] {
    width: 240px;
}

form.comment textarea {
    width: 100%;
    height: 200px;
    margin-bottom: 10px;
}

.system-message {
    background-color: #fda;
    padding: 5px;
    border: 3px solid red;
}

img.math {
    vertical-align: middle;
}

div.math p {
    text-align: center;
}

span.eqno {
    float: right;
}

img.logo {
    border: 0;
}

/* :::: PRINT :::: */
@media print {
    div.document,
    div.documentwrapper,
    div.bodywrapper {
        margin: 0;
        width : 100%;
    }

    div.sphinxsidebar,
    div.related,
    div.footer,
    div#comments div.new-comment-box,
    #top-link {
        display: none;
    }
}
