# Supplementary material for: Pitfalls of the most commonly used models of context dependent substitution
Source: Biol Direct. 2008 Dec 16;3:52. doi: 10.1186/1745-6150-3-52 (PMC2628887; doi:10.1186/1745-6150-3-52)
Supplement: Additional file 2 — Scripts used in the study. Archive of stand-alone web site presenting the central scripts used in this study. [file 1745-6150-3-52-S2.zip › HuttleyAdditional2/html/_static/jquery.js]

/*
 * jQuery 1.2.6 - New Wave Javascript
 *
 * Copyright (c) 2008 John Resig (jquery.com)
 * Dual licensed under the MIT (MIT-LICENSE.txt)
 * and GPL (GPL-LICENSE.txt) licenses.
 *
 * $Date: 2008-05-24 14:22:17 -0400 (Sat, 24 May 2008) $
 * $Rev: 5685 $
 */
(function(){var _jQuery=window.jQuery,_$=window.$;var jQuery=window.jQuery=window.$=function(selector,context){return new jQuery.fn.init(selector,context);};var quickExpr=/^[^<]*(<(.|\s)+>)[^>]*$|^#(\w+)$/,isSimple=/^.[^:#\[\.]*$/,undefined;jQuery.fn=jQuery.prototype={init:function(selector,context){selector=selector||document;if(selector.nodeType){this[0]=selector;this.length=1;return this;}if(typeof selector=="string"){var match=quickExpr.exec(selector);if(match&&(match[1]||!context)){if(match[1])selector=jQuery.clean([match[1]],context);else{var elem=document.getElementById(match[3]);if(elem){if(elem.id!=match[3])return jQuery().find(selector);return jQuery(elem);}selector=[];}}else
return jQuery(context).find(selector);}else if(jQuery.isFunction(selector))return jQuery(document)[jQuery.fn.ready?"ready":"load"](selector);return this.setArray(jQuery.makeArray(selector));},jquery:"1.2.6",size:function(){return this.length;},length:0,get:function(num){return num==undefined?jQuery.makeArray(this):this[num];},pushStack:function(elems){var ret=jQuery(elems);ret.prevObject=this;return ret;},setArray:function(elems){this.length=0;Array.prototype.push.apply(this,elems);return this;},each:function(callback,args){return jQuery.each(this,callback,args);},index:function(elem){var ret=-1;return jQuery.inArray(elem&&elem.jquery?elem[0]:elem,this);},attr:function(name,value,type){var options=name;if(name.constructor==String)if(value===undefined)return this[0]&&jQuery[type||"attr"](this[0],name);else{options={};options[name]=value;}return this.each(function(i){for(name in options)jQuery.attr(type?this.style:this,name,jQuery.prop(this,options[name],type,i,name));});},css:function(key,value){if((key=='width'||key=='height')&&parseFloat(value)<0)value=undefined;return this.attr(key,value,"curCSS");},text:function(text){if(typeof text!="object"&&text!=null)return this.empty().append((this[0]&&this[0].ownerDocument||document).createTextNode(text));var ret="";jQuery.each(text||this,function(){jQuery.each(this.childNodes,function(){if(this.nodeType!=8)ret+=this.nodeType!=1?this.nodeValue:jQuery.fn.text([this]);});});return ret;},wrapAll:function(html){if(this[0])jQuery(html,this[0].ownerDocument).clone().insertBefore(this[0]).map(function(){var elem=this;while(elem.firstChild)elem=elem.firstChild;return elem;}).append(this);return this;},wrapInner:function(html){return this.each(function(){jQuery(this).contents().wrapAll(html);});},wrap:function(html){return this.each(function(){jQuery(this).wrapAll(html);});},append:function(){return this.domManip(arguments,true,false,function(elem){if(this.nodeType==1)this.appendChild(elem);});},prepend:function(){return this.domManip(arguments,true,true,function(elem){if(this.nodeType==1)this.insertBefore(elem,this.firstChild);});},before:function(){return this.domManip(arguments,false,false,function(elem){this.parentNode.insertBefore(elem,this);});},after:function(){return this.domManip(arguments,false,true,function(elem){this.parentNode.insertBefore(elem,this.nextSibling);});},end:function(){return this.prevObject||jQuery([]);},find:function(selector){var elems=jQuery.map(this,function(elem){return jQuery.find(selector,elem);});return this.pushStack(/[^+>] [^+>]/.test(selector)||selector.indexOf("..")>-1?jQuery.unique(elems):elems);},clone:function(events){var ret=this.map(function(){if(jQuery.browser.msie&&!jQuery.isXMLDoc(this)){var clone=this.cloneNode(true),container=document.createElement("div");container.appendChild(clone);return jQuery.clean([container.innerHTML])[0];}else
return this.cloneNode(true);});var clone=ret.find("*").andSelf().each(function(){if(this[expando]!=undefined)this[expando]=null;});if(events===true)this.find("*").andSelf().each(function(i){if(this.nodeType==3)return;var events=jQuery.data(this,"events");for(var type in events)for(var handler in events[type])jQuery.event.add(clone[i],type,events[type][handler],events[type][handler].data);});return ret;},filter:function(selector){return this.pushStack(jQuery.isFunction(selector)&&jQuery.grep(this,function(elem,i){return selector.call(elem,i);})||jQuery.multiFilter(selector,this));},not:function(selector){if(selector.constructor==String)if(isSimple.test(selector))return this.pushStack(jQuery.multiFilter(selector,this,true));else
selector=jQuery.multiFilter(selector,this);var isArrayLike=selector.length&&selector[selector.length-1]!==undefined&&!selector.nodeType;return this.filter(function(){return isArrayLike?jQuery.inArray(this,selector)<0:this!=selector;});},add:function(selector){return this.pushStack(jQuery.unique(jQuery.merge(this.get(),typeof selector=='string'?jQuery(selector):jQuery.makeArray(selector))));},is:function(selector){return!!selector&&jQuery.multiFilter(selector,this).length>0;},hasClass:function(selector){return this.is("."+selector);},val:function(value){if(value==undefined){if(this.length){var elem=this[0];if(jQuery.nodeName(elem,"select")){var index=elem.selectedIndex,values=[],options=elem.options,one=elem.type=="select-one";if(index<0)return null;for(var i=one?index:0,max=one?index+1:options.length;i<max;i++){var option=options[i];if(option.selected){value=jQuery.browser.msie&&!option.attributes.value.specified?option.text:option.value;if(one)return value;values.push(value);}}return values;}else
return(this[0].value||"").replace(/\r/g,"");}return undefined;}if(value.constructor==Number)value+='';return this.each(function(){if(this.nodeType!=1)return;if(value.constructor==Array&&/radio|checkbox/.test(this.type))this.checked=(jQuery.inArray(this.value,value)>=0||jQuery.inArray(this.name,value)>=0);else if(jQuery.nodeName(this,"select")){var values=jQuery.makeArray(value);jQuery("option",this).each(function(){this.selected=(jQuery.inArray(this.value,values)>=0||jQuery.inArray(this.text,values)>=0);});if(!values.length)this.selectedIndex=-1;}else
this.value=value;});},html:function(value){return value==undefined?(this[0]?this[0].innerHTML:null):this.empty().append(value);},replaceWith:function(value){return this.after(value).remove();},eq:function(i){return this.slice(i,i+1);},slice:function(){return this.pushStack(Array.prototype.slice.apply(this,arguments));},map:function(callback){return this.pushStack(jQuery.map(this,function(elem,i){return callback.call(elem,i,elem);}));},andSelf:function(){return this.add(this.prevObject);},data:function(key,value){var parts=key.split(".");parts[1]=parts[1]?"."+parts[1]:"";if(value===undefined){var data=this.triggerHandler("getData"+parts[1]+"!",[parts[0]]);if(data===undefined&&this.length)data=jQuery.data(this[0],key);return data===undefined&&parts[1]?this.data(parts[0]):data;}else
return this.trigger("setData"+parts[1]+"!",[parts[0],value]).each(function(){jQuery.data(this,key,value);});},removeData:function(key){return this.each(function(){jQuery.removeData(this,key);});},domManip:function(args,table,reverse,callback){var clone=this.length>1,elems;return this.each(function(){if(!elems){elems=jQuery.clean(args,this.ownerDocument);if(reverse)elems.reverse();}var obj=this;if(table&&jQuery.nodeName(this,"table")&&jQuery.nodeName(elems[0],"tr"))obj=this.getElementsByTagName("tbody")[0]||this.appendChild(this.ownerDocument.createElement("tbody"));var scripts=jQuery([]);jQuery.each(elems,function(){var elem=clone?jQuery(this).clone(true)[0]:this;if(jQuery.nodeName(elem,"script"))scripts=scripts.add(elem);else{if(elem.nodeType==1)scripts=scripts.add(jQuery("script",elem).remove());callback.call(obj,elem);}});scripts.each(evalScript);});}};jQuery.fn.init.prototype=jQuery.fn;function evalScript(i,elem){if(elem.src)jQuery.ajax({url:elem.src,async:false,dataType:"script"});else
jQuery.globalEval(elem.text||elem.textContent||elem.innerHTML||"");if(elem.parentNode)elem.parentNode.removeChild(elem);}function now(){return+new Date;}jQuery.extend=jQuery.fn.extend=function(){var target=arguments[0]||{},i=1,length=arguments.length,deep=false,options;if(target.constructor==Boolean){deep=target;target=arguments[1]||{};i=2;}if(typeof target!="object"&&typeof target!="function")target={};if(length==i){target=this;--i;}for(;i<length;i++)if((options=arguments[i])!=null)for(var name in options){var src=target[name],copy=options[name];if(target===copy)continue;if(deep&&copy&&typeof copy=="object"&&!copy.nodeType)target[name]=jQuery.extend(deep,src||(copy.length!=null?[]:{}),copy);else if(copy!==undefined)target[name]=copy;}return target;};var expando="jQuery"+now(),uuid=0,windowData={},exclude=/z-?index|font-?weight|opacity|zoom|line-?height/i,defaultView=document.defaultView||{};jQuery.extend({noConflict:function(deep){window.$=_$;if(deep)window.jQuery=_jQuery;return jQuery;},isFunction:function(fn){return!!fn&&typeof fn!="string"&&!fn.nodeName&&fn.constructor!=Array&&/^[\s[]?function/.test(fn+"");},isXMLDoc:function(elem){return elem.documentElement&&!elem.body||elem.tagName&&elem.ownerDocument&&!elem.ownerDocument.body;},globalEval:function(data){data=jQuery.trim(data);if(data){var head=document.getElementsByTagName("head")[0]||document.documentElement,script=document.createElement("script");script.type="text/javascript";if(jQuery.browser.msie)script.text=data;else
script.appendChild(document.createTextNode(data));head.insertBefore(script,head.firstChild);head.removeChild(script);}},nodeName:function(elem,name){return elem.nodeName&&elem.nodeName.toUpperCase()==name.toUpperCase();},cache:{},data:function(elem,name,data){elem=elem==window?windowData:elem;var id=elem[expando];if(!id)id=elem[expando]=++uuid;if(name&&!jQuery.cache[id])jQuery.cache[id]={};if(data!==undefined)jQuery.cache[id][name]=data;return name?jQuery.cache[id][name]:id;},removeData:function(elem,name){elem=elem==window?windowData:elem;var id=elem[expando];if(name){if(jQuery.cache[id]){delete jQuery.cache[id][name];name="";for(name in jQuery.cache[id])break;if(!name)jQuery.removeData(elem);}}else{try{delete elem[expando];}catch(e){if(elem.removeAttribute)elem.removeAttribute(expando);}delete jQuery.cache[id];}},each:function(object,callback,args){var name,i=0,length=object.length;if(args){if(length==undefined){for(name in object)if(callback.apply(object[name],args)===false)break;}else
for(;i<length;)if(callback.apply(object[i++],args)===false)break;}else{if(length==undefined){for(name in object)if(callback.call(object[name],name,object[name])===false)break;}else
for(var value=object[0];i<length&&callback.call(value,i,value)!==false;value=object[++i]){}}return object;},prop:function(elem,value,type,i,name){if(jQuery.isFunction(value))value=value.call(elem,i);return value&&value.constructor==Number&&type=="curCSS"&&!exclude.test(name)?value+"px":value;},className:{add:function(elem,classNames){jQuery.each((classNames||"").split(/\s+/),function(i,className){if(elem.nodeType==1&&!jQuery.className.has(elem.className,className))elem.className+=(elem.className?" ":"")+className;});},remove:function(elem,classNames){if(elem.nodeType==1)elem.className=classNames!=undefined?jQuery.grep(elem.className.split(/\s+/),function(className){return!jQuery.className.has(classNames,className);}).join(" "):"";},has:function(elem,className){return jQuery.inArray(className,(elem.className||elem).toString().split(/\s+/))>-1;}},swap:function(elem,options,callback){var old={};for(var name in options){old[name]=elem.style[name];elem.style[name]=options[name];}callback.call(elem);for(var name in options)elem.style[name]=old[name];},css:function(elem,name,force){if(name=="width"||name=="height"){var val,props={position:"absolute",visibility:"hidden",display:"block"},which=name=="width"?["Left","Right"]:["Top","Bottom"];function getWH(){val=name=="width"?elem.offsetWidth:elem.offsetHeight;var padding=0,border=0;jQuery.each(which,function(){padding+=parseFloat(jQuery.curCSS(elem,"padding"+this,true))||0;border+=parseFloat(jQuery.curCSS(elem,"border"+this+"Width",true))||0;});val-=Math.round(padding+border);}if(jQuery(elem).is(":visible"))getWH();else
jQuery.swap(elem,props,getWH);return Math.max(0,val);}return jQuery.curCSS(elem,name,force);},curCSS:function(elem,name,force){var ret,style=elem.style;function color(elem){if(!jQuery.browser.safari)return false;var ret=defaultView.getComputedStyle(elem,null);return!ret||ret.getPropertyValue("color")=="";}if(name=="opacity"&&jQuery.browser.msie){ret=jQuery.attr(style,"opacity");return ret==""?"1":ret;}if(jQuery.browser.opera&&name=="display"){var save=style.outline;style.outline="0 solid black";style.outline=save;}if(name.match(/float/i))name=styleFloat;if(!force&&style&&style[name])ret=style[name];else if(defaultView.getComputedStyle){if(name.match(/float/i))name="float";name=name.replace(/([A-Z])/g,"-$1").toLowerCase();var computedStyle=defaultView.getComputedStyle(elem,null);if(computedStyle&&!color(elem))ret=computedStyle.getPropertyValue(name);else{var swap=[],stack=[],a=elem,i=0;for(;a&&color(a);a=a.parentNode)stack.unshift(a);for(;i<stack.length;i++)if(color(stack[i])){swap[i]=stack[i].style.display;stack[i].style.display="block";}ret=name=="display"&&swap[stack.length-1]!=null?"none":(computedStyle&&computedStyle.getPropertyValue(name))||"";for(i=0;i<swap.length;i++)if(swap[i]!=null)stack[i].style.display=swap[i];}if(name=="opacity"&&ret=="")ret="1";}else if(elem.currentStyle){var camelCase=name.replace(/\-(\w)/g,function(all,letter){return letter.toUpperCase();});ret=elem.currentStyle[name]||elem.currentStyle[camelCase];if(!/^\d+(px)?$/i.test(ret)&&/^\d/.test(ret)){var left=style.left,rsLeft=elem.runtimeStyle.left;elem.runtimeStyle.left=elem.currentStyle.left;style.left=ret||0;ret=style.pixelLeft+"px";style.left=left;elem.runtimeStyle.left=rsLeft;}}return ret;},clean:function(elems,context){var ret=[];context=context||document;if(typeof context.createElement=='undefined')context=context.ownerDocument||context[0]&&context[0].ownerDocument||document;jQuery.each(elems,function(i,elem){if(!elem)return;if(elem.constructor==Number)elem+='';if(typeof elem=="string"){elem=elem.replace(/(<(\w+)[^>]*?)\/>/g,function(all,front,tag){return tag.match(/^(abbr|br|col|img|input|link|meta|param|hr|area|embed)$/i)?all:front+"></"+tag+">";});var tags=jQuery.trim(elem).toLowerCase(),div=context.createElement("div");var wrap=!tags.indexOf("<opt")&&[1,"<select multiple='multiple'>","</select>"]||!tags.indexOf("<leg")&&[1,"<fieldset>","</fieldset>"]||tags.match(/^<(thead|tbody|tfoot|colg|cap)/)&&[1,"<table>","</table>"]||!tags.indexOf("<tr")&&[2,"<table><tbody>","</tbody></table>"]||(!tags.indexOf("<td")||!tags.indexOf("<th"))&&[3,"<table><tbody><tr>","</tr></tbody></table>"]||!tags.indexOf("<col")&&[2,"<table><tbody></tbody><colgroup>","</colgroup></table>"]||jQuery.browser.msie&&[1,"div<div>","</div>"]||[0,"",""];div.innerHTML=wrap[1]+elem+wrap[2];while(wrap[0]--)div=div.lastChild;if(jQuery.browser.msie){var tbody=!tags.indexOf("<table")&&tags.indexOf("<tbody")<0?div.firstChild&&div.firstChild.childNodes:wrap[1]=="<table>"&&tags.indexOf("<tbody")<0?div.childNodes:[];for(var j=tbody.length-1;j>=0;--j)if(jQuery.nodeName(tbody[j],"tbody")&&!tbody[j].childNodes.length)tbody[j].parentNode.removeChild(tbody[j]);if(/^\s/.test(elem))div.insertBefore(context.createTextNode(elem.match(/^\s*/)[0]),div.firstChild);}elem=jQuery.makeArray(div.childNodes);}if(elem.length===0&&(!jQuery.nodeName(elem,"form")&&!jQuery.nodeName(elem,"select")))return;if(elem[0]==undefined||jQuery.nodeName(elem,"form")||elem.options)ret.push(elem);else
ret=jQuery.merge(ret,elem);});return ret;},attr:function(elem,name,value){if(!elem||elem.nodeType==3||elem.nodeType==8)return undefined;var notxml=!jQuery.isXMLDoc(elem),set=value!==undefined,msie=jQuery.browser.msie;name=notxml&&jQuery.props[name]||name;if(elem.tagName){var special=/href|src|style/.test(name);if(name=="selected"&&jQuery.browser.safari)elem.parentNode.selectedIndex;if(name in elem&&notxml&&!special){if(set){if(name=="type"&&jQuery.nodeName(elem,"input")&&elem.parentNode)throw"type property can't be changed";elem[name]=value;}if(jQuery.nodeName(elem,"form")&&elem.getAttributeNode(name))return elem.getAttributeNode(name).nodeValue;return elem[name];}if(msie&&notxml&&name=="style")return jQuery.attr(elem.style,"cssText",value);if(set)elem.setAttribute(name,""+value);var attr=msie&&notxml&&special?elem.getAttribute(name,2):elem.getAttribute(name);return attr===null?undefined:attr;}if(msie&&name=="opacity"){if(set){elem.zoom=1;elem.filter=(elem.filter||"").replace(/alpha\([^)]*\)/,"")+(parseInt(value)+''=="NaN"?"":"alpha(opacity="+value*100+")");}return elem.filter&&elem.filter.indexOf("opacity=")>=0?(parseFloat(elem.filter.match(/opacity=([^)]*)/)[1])/100)+'':"";}name=name.replace(/-([a-z])/ig,function(all,letter){return letter.toUpperCase();});if(set)elem[name]=value;return elem[name];},trim:function(text){return(text||"").replace(/^\s+|\s+$/g,"");},makeArray:function(array){var ret=[];if(array!=null){var i=array.length;if(i==null||array.split||array.setInterval||array.call)ret[0]=array;else
while(i)ret[--i]=array[i];}return ret;},inArray:function(elem,array){for(var i=0,length=array.length;i<length;i++)if(array[i]===elem)return i;return-1;},merge:function(first,second){var i=0,elem,pos=first.length;if(jQuery.browser.msie){while(elem=second[i++])if(elem.nodeType!=8)first[pos++]=elem;}else
while(elem=second[i++])first[pos++]=elem;return first;},unique:function(array){var ret=[],done={};try{for(var i=0,length=array.length;i<length;i++){var id=jQuery.data(array[i]);if(!done[id]){done[id]=true;ret.push(array[i]);}}}catch(e){ret=array;}return ret;},grep:function(elems,callback,inv){var ret=[];for(var i=0,length=elems.length;i<length;i++)if(!inv!=!callback(elems[i],i))ret.push(elems[i]);return ret;},map:function(elems,callback){var ret=[];for(var i=0,length=elems.length;i<length;i++){var value=callback(elems[i],i);if(value!=null)ret[ret.length]=value;}return ret.concat.apply([],ret);}});var userAgent=navigator.userAgent.toLowerCase();jQuery.browser={version:(userAgent.match(/.+(?:rv|it|ra|ie)[\/: ]([\d.]+)/)||[])[1],safari:/webkit/.test(userAgent),opera:/opera/.test(userAgent),msie:/msie/.test(userAgent)&&!/opera/.test(userAgent),mozilla:/mozilla/.test(userAgent)&&!/(compatible|webkit)/.test(userAgent)};var styleFloat=jQuery.browser.msie?"styleFloat":"cssFloat";jQuery.extend({boxModel:!jQuery.browser.msie||document.compatMode=="CSS1Compat",props:{"for":"htmlFor","class":"className","float":styleFloat,cssFloat:styleFloat,styleFloat:styleFloat,readonly:"readOnly",maxlength:"maxLength",cellspacing:"cellSpacing"}});jQuery.each({parent:function(elem){return elem.parentNode;},parents:function(elem){return jQuery.dir(elem,"parentNode");},next:function(elem){return jQuery.nth(elem,2,"nextSibling");},prev:function(elem){return jQuery.nth(elem,2,"previousSibling");},nextAll:function(elem){return jQuery.dir(elem,"nextSibling");},prevAll:function(elem){return jQuery.dir(elem,"previousSibling");},siblings:function(elem){return jQuery.sibling(elem.parentNode.firstChild,elem);},children:function(elem){return jQuery.sibling(elem.firstChild);},contents:function(elem){return jQuery.nodeName(elem,"iframe")?elem.contentDocument||elem.contentWindow.document:jQuery.makeArray(elem.childNodes);}},function(name,fn){jQuery.fn[name]=function(selector){var ret=jQuery.map(this,fn);if(selector&&typeof selector=="string")ret=jQuery.multiFilter(selector,ret);return this.pushStack(jQuery.unique(ret));};});jQuery.each({appendTo:"append",prependTo:"prepend",insertBefore:"before",insertAfter:"after",replaceAll:"replaceWith"},function(name,original){jQuery.fn[name]=function(){var args=arguments;return this.each(function(){for(var i=0,length=args.length;i<length;i++)jQuery(args[i])[original](this);});};});jQuery.each({removeAttr:function(name){jQuery.attr(this,name,"");if(this.nodeType==1)this.removeAttribute(name);},addClass:function(classNames){jQuery.className.add(this,classNames);},removeClass:function(classNames){jQuery.className.remove(this,classNames);},toggleClass:function(classNames){jQuery.className[jQuery.className.has(this,classNames)?"remove":"add"](this,classNames);},remove:function(selector){if(!selector||jQuery.filter(selector,[this]).r.length){jQuery("*",this).add(this).each(function(){jQuery.event.remove(this);jQuery.removeData(this);});if(this.parentNode)this.parentNode.removeChild(this);}},empty:function(){jQuery(">*",this).remove();while(this.firstChild)this.removeChild(this.firstChild);}},function(name,fn){jQuery.fn[name]=function(){return this.each(fn,arguments);};});jQuery.each(["Height","Width"],function(i,name){var type=name.toLowerCase();jQuery.fn[type]=function(size){return this[0]==window?jQuery.browser.opera&&document.body["client"+name]||jQuery.browser.safari&&window["inner"+name]||document.compatMode=="CSS1Compat"&&document.documentElement["client"+name]||document.body["client"+name]:this[0]==document?Math.max(Math.max(document.body["scroll"+name],document.documentElement["scroll"+name]),Math.max(document.body["offset"+name],document.documentElement["offset"+name])):size==undefined?(this.length?jQuery.css(this[0],type):null):this.css(type,size.constructor==String?size:size+"px");};});function num(elem,prop){return elem[0]&&parseInt(jQuery.curCSS(elem[0],prop,true),10)||0;}var chars=jQuery.browser.safari&&parseInt(jQuery.browser.version)<417?"(?:[\\w*_-]|\\\\.)":"(?:[\\w\u0128-\uFFFF*_-]|\\\\.)",quickChild=new RegExp("^>\\s*("+chars+"+)"),quickID=new RegExp("^("+chars+"+)(#)("+chars+"+)"),quickClass=new RegExp("^([#.]?)("+chars+"*)");jQuery.extend({expr:{"":function(a,i,m){return m[2]=="*"||jQuery.nodeName(a,m[2]);},"#":function(a,i,m){return a.getAttribute("id")==m[2];},":":{lt:function(a,i,m){return i<m[3]-0;},gt:function(a,i,m){return i>m[3]-0;},nth:function(a,i,m){return m[3]-0==i;},eq:function(a,i,m){return m[3]-0==i;},first:function(a,i){return i==0;},last:function(a,i,m,r){return i==r.length-1;},even:function(a,i){return i%2==0;},odd:function(a,i){return i%2;},"first-child":function(a){return a.parentNode.getElementsByTagName("*")[0]==a;},"last-child":function(a){return jQuery.nth(a.parentNode.lastChild,1,"previousSibling")==a;},"only-child":function(a){return!jQuery.nth(a.parentNode.lastChild,2,"previousSibling");},parent:function(a){return a.firstChild;},empty:function(a){return!a.firstChild;},contains:function(a,i,m){return(a.textContent||a.innerText||jQuery(a).text()||"").indexOf(m[3])>=0;},visible:function(a){return"hidden"!=a.type&&jQuery.css(a,"display")!="none"&&jQuery.css(a,"visibility")!="hidden";},hidden:function(a){return"hidden"==a.type||jQuery.css(a,"display")=="none"||jQuery.css(a,"visibility")=="hidden";},enabled:function(a){return!a.disabled;},disabled:function(a){return a.disabled;},checked:function(a){return a.checked;},selected:function(a){return a.selected||jQuery.attr(a,"selected");},text:function(a){return"text"==a.type;},radio:function(a){return"radio"==a.type;},checkbox:function(a){return"checkbox"==a.type;},file:function(a){return"file"==a.type;},password:function(a){return"password"==a.type;},submit:function(a){return"submit"==a.type;},image:function(a){return"image"==a.type;},reset:function(a){return"reset"==a.type;},button:function(a){return"button"==a.type||jQuery.nodeName(a,"button");},input:function(a){return/input|select|textarea|button/i.test(a.nodeName);},has:function(a,i,m){return jQuery.find(m[3],a).length;},header:function(a){return/h\d/i.test(a.nodeName);},animated:function(a){return jQuery.grep(jQuery.timers,function(fn){return a==fn.elem;}).length;}}},parse:[/^(\[) *@?([\w-]+) *([!*$^~=]*) *('?"?)(.*?)\4 *\]/,/^(:)([\w-]+)\("?'?(.*?(\(.*?\))?[^(]*?)"?'?\)/,new RegExp("^([:.#]*)("+chars+"+)")],multiFilter:function(expr,elems,not){var old,cur=[];while(expr&&expr!=old){old=expr;var f=jQuery.filter(expr,elems,not);expr=f.t.replace(/^\s*,\s*/,"");cur=not?elems=f.r:jQuery.merge(cur,f.r);}return cur;},find:function(t,context){if(typeof t!="string")return[t];if(context&&context.nodeType!=1&&context.nodeType!=9)return[];context=context||document;var ret=[context],done=[],last,nodeName;while(t&&last!=t){var r=[];last=t;t=jQuery.trim(t);var foundToken=false,re=quickChild,m=re.exec(t);if(m){nodeName=m[1].toUpperCase();for(var i=0;ret[i];i++)for(var c=ret[i].firstChild;c;c=c.nextSibling)if(c.nodeType==1&&(nodeName=="*"||c.nodeName.toUpperCase()==nodeName))r.push(c);ret=r;t=t.replace(re,"");if(t.indexOf(" ")==0)continue;foundToken=true;}else{re=/^([>+~])\s*(\w*)/i;if((m=re.exec(t))!=null){r=[];var merge={};nodeName=m[2].toUpperCase();m=m[1];for(var j=0,rl=ret.length;j<rl;j++){var n=m=="~"||m=="+"?ret[j].nextSibling:ret[j].firstChild;for(;n;n=n.nextSibling)if(n.nodeType==1){var id=jQuery.data(n);if(m=="~"&&merge[id])break;if(!nodeName||n.nodeName.toUpperCase()==nodeName){if(m=="~")merge[id]=true;r.push(n);}if(m=="+")break;}}ret=r;t=jQuery.trim(t.replace(re,""));foundToken=true;}}if(t&&!foundToken){if(!t.indexOf(",")){if(context==ret[0])ret.shift();done=jQuery.merge(done,ret);r=ret=[context];t=" "+t.substr(1,t.length);}else{var re2=quickID;var m=re2.exec(t);if(m){m=[0,m[2],m[3],m[1]];}else{re2=quickClass;m=re2.exec(t);}m[2]=m[2].replace(/\\/g,"");var elem=ret[ret.length-1];if(m[1]=="#"&&elem&&elem.getElementById&&!jQuery.isXMLDoc(elem)){var oid=elem.getElementById(m[2]);if((jQuery.browser.msie||jQuery.browser.opera)&&oid&&typeof oid.id=="string"&&oid.id!=m[2])oid=jQuery('[@id="'+m[2]+'"]',elem)[0];ret=r=oid&&(!m[3]||jQuery.nodeName(oid,m[3]))?[oid]:[];}else{for(var i=0;ret[i];i++){var tag=m[1]=="#"&&m[3]?m[3]:m[1]!=""||m[0]==""?"*":m[2];if(tag=="*"&&ret[i].nodeName.toLowerCase()=="object")tag="param";r=jQuery.merge(r,ret[i].getElementsByTagName(tag));}if(m[1]==".")r=jQuery.classFilter(r,m[2]);if(m[1]=="#"){var tmp=[];for(var i=0;r[i];i++)if(r[i].getAttribute("id")==m[2]){tmp=[r[i]];break;}r=tmp;}ret=r;}t=t.replace(re2,"");}}if(t){var val=jQuery.filter(t,r);ret=r=val.r;t=jQuery.trim(val.t);}}if(t)ret=[];if(ret&&context==ret[0])ret.shift();done=jQuery.merge(done,ret);return done;},classFilter:function(r,m,not){m=" "+m+" ";var tmp=[];for(var i=0;r[i];i++){var pass=(" "+r[i].className+" ").indexOf(m)>=0;if(!not&&pass||not&&!pass)tmp.push(r[i]);}return tmp;},filter:function(t,r,not){var last;while(t&&t!=last){last=t;var p=jQuery.parse,m;for(var i=0;p[i];i++){m=p[i].exec(t);if(m){t=t.substring(m[0].length);m[2]=m[2].replace(/\\/g,"");break;}}if(!m)break;if(m[1]==":"&&m[2]=="not")r=isSimple.test(m[3])?jQuery.filter(m[3],r,true).r:jQuery(r).not(m[3]);else if(m[1]==".")r=jQuery.classFilter(r,m[2],not);else if(m[1]=="["){var tmp=[],type=m[3];for(var i=0,rl=r.length;i<rl;i++){var a=r[i],z=a[jQuery.props[m[2]]||m[2]];if(z==null||/href|src|selected/.test(m[2]))z=jQuery.attr(a,m[2])||'';if((type==""&&!!z||type=="="&&z==m[5]||type=="!="&&z!=m[5]||type=="^="&&z&&!z.indexOf(m[5])||type=="$="&&z.substr(z.length-m[5].length)==m[5]||(type=="*="||type=="~=")&&z.indexOf(m[5])>=0)^not)tmp.push(a);}r=tmp;}else if(m[1]==":"&&m[2]=="nth-child"){var merge={},tmp=[],test=/(-?)(\d*)n((?:\+|-)?\d*)/.exec(m[3]=="even"&&"2n"||m[3]=="odd"&&"2n+1"||!/\D/.test(m[3])&&"0n+"+m[3]||m[3]),first=(test[1]+(test[2]||1))-0,last=test[3]-0;for(var i=0,rl=r.length;i<rl;i++){var node=r[i],parentNode=node.parentNode,id=jQuery.data(parentNode);if(!merge[id]){var c=1;for(var n=parentNode.firstChild;n;n=n.nextSibling)if(n.nodeType==1)n.nodeIndex=c++;merge[id]=true;}var add=false;if(first==0){if(node.nodeIndex==last)add=true;}else if((node.nodeIndex-last)%first==0&&(node.nodeIndex-last)/first>=0)add=true;if(add^not)tmp.push(node);}r=tmp;}else{var fn=jQuery.expr[m[1]];if(typeof fn=="object")fn=fn[m[2]];if(typeof fn=="string")fn=eval("false||function(a,i){return "+fn+";}");r=jQuery.grep(r,function(elem,i){return fn(elem,i,m,r);},not);}}return{r:r,t:t};},dir:function(elem,dir){var matched=[],cur=elem[dir];while(cur&&cur!=document){if(cur.nodeType==1)matched.push(cur);cur=cur[dir];}return matched;},nth:function(cur,result,dir,elem){result=result||1;var num=0;for(;cur;cur=cur[dir])if(cur.nodeType==1&&++num==result)break;return cur;},sibling:function(n,elem){var r=[];for(;n;n=n.nextSibling){if(n.nodeType==1&&n!=elem)r.push(n);}return r;}});jQuery.event={add:function(elem,types,handler,data){if(elem.nodeType==3||elem.nodeType==8)return;if(jQuery.browser.msie&&elem.setInterval)elem=window;if(!handler.guid)handler.guid=this.guid++;if(data!=undefined){var fn=handler;handler=this.proxy(fn,function(){return fn.apply(this,arguments);});handler.data=data;}var events=jQuery.data(elem,"events")||jQuery.data(elem,"events",{}),handle=jQuery.data(elem,"handle")||jQuery.data(elem,"handle",function(){if(typeof jQuery!="undefined"&&!jQuery.event.triggered)return jQuery.event.handle.apply(arguments.callee.elem,arguments);});handle.elem=elem;jQuery.each(types.split(/\s+/),function(index,type){var parts=type.split(".");type=parts[0];handler.type=parts[1];var handlers=events[type];if(!handlers){handlers=events[type]={};if(!jQuery.event.special[type]||jQuery.event.special[type].setup.call(elem)===false){if(elem.addEventListener)elem.addEventListener(type,handle,false);else if(elem.attachEvent)elem.attachEvent("on"+type,handle);}}handlers[handler.guid]=handler;jQuery.event.global[type]=true;});elem=null;},guid:1,global:{},remove:function(elem,types,handler){if(elem.nodeType==3||elem.nodeType==8)return;var events=jQuery.data(elem,"events"),ret,index;if(events){if(types==undefined||(typeof types=="string"&&types.charAt(0)=="."))for(var type in events)this.remove(elem,type+(types||""));else{if(types.type){handler=types.handler;types=types.type;}jQuery.each(types.split(/\s+/),function(index,type){var parts=type.split(".");type=parts[0];if(events[type]){if(handler)delete events[type][handler.guid];else
for(handler in events[type])if(!parts[1]||events[type][handler].type==parts[1])delete events[type][handler];for(ret in events[type])break;if(!ret){if(!jQuery.event.special[type]||jQuery.event.special[type].teardown.call(elem)===false){if(elem.removeEventListener)elem.removeEventListener(type,jQuery.data(elem,"handle"),false);else if(elem.detachEvent)elem.detachEvent("on"+type,jQuery.data(elem,"handle"));}ret=null;delete events[type];}}});}for(ret in events)break;if(!ret){var handle=jQuery.data(elem,"handle");if(handle)handle.elem=null;jQuery.removeData(elem,"events");jQuery.removeData(elem,"handle");}}},trigger:function(type,data,elem,donative,extra){data=jQuery.makeArray(data);if(type.indexOf("!")>=0){type=type.slice(0,-1);var exclusive=true;}if(!elem){if(this.global[type])jQuery("*").add([window,document]).trigger(type,data);}else{if(elem.nodeType==3||elem.nodeType==8)return undefined;var val,ret,fn=jQuery.isFunction(elem[type]||null),event=!data[0]||!data[0].preventDefault;if(event){data.unshift({type:type,target:elem,preventDefault:function(){},stopPropagation:function(){},timeStamp:now()});data[0][expando]=true;}data[0].type=type;if(exclusive)data[0].exclusive=true;var handle=jQuery.data(elem,"handle");if(handle)val=handle.apply(elem,data);if((!fn||(jQuery.nodeName(elem,'a')&&type=="click"))&&elem["on"+type]&&elem["on"+type].apply(elem,data)===false)val=false;if(event)data.shift();if(extra&&jQuery.isFunction(extra)){ret=extra.apply(elem,val==null?data:data.concat(val));if(ret!==undefined)val=ret;}if(fn&&donative!==false&&val!==false&&!(jQuery.nodeName(elem,'a')&&type=="click")){this.triggered=true;try{elem[type]();}catch(e){}}this.triggered=false;}return val;},handle:function(event){var val,ret,namespace,all,handlers;event=arguments[0]=jQuery.event.fix(event||window.event);namespace=event.type.split(".");event.type=namespace[0];namespace=namespace[1];all=!namespace&&!event.exclusive;handlers=(jQuery.data(this,"events")||{})[event.type];for(var j in handlers){var handler=handlers[j];if(all||handler.type==namespace){event.handler=handler;event.data=handler.data;ret=handler.apply(this,arguments);if(val!==false)val=ret;if(ret===false){event.preventDefault();event.stopPropagation();}}}return val;},fix:function(event){if(event[expando]==true)return event;var originalEvent=event;event={originalEvent:originalEvent};var props="altKey attrChange attrName bubbles button cancelable charCode clientX clientY ctrlKey currentTarget data detail eventPhase fromElement handler keyCode metaKey newValue originalTarget pageX pageY prevValue relatedNode relatedTarget screenX screenY shiftKey srcElement target timeStamp toElement type view wheelDelta which".split(" ");for(var i=props.length;i;i--)event[props[i]]=originalEvent[props[i]];event[expando]=true;event.preventDefault=function(){if(originalEvent.preventDefault)originalEvent.preventDefault();originalEvent.returnValue=false;};event.stopPropagation=function(){if(originalEvent.stopPropagation)originalEvent.stopPropagation();originalEvent.cancelBubble=true;};event.timeStamp=event.timeStamp||now();if(!event.target)event.target=event.srcElement||document;if(event.target.nodeType==3)event.target=event.target.parentNode;if(!event.relatedTarget&&event.fromElement)event.relatedTarget=event.fromElement==event.target?event.toElement:event.fromElement;if(event.pageX==null&&event.clientX!=null){var doc=document.documentElement,body=document.body;event.pageX=event.clientX+(doc&&doc.scrollLeft||body&&body.scrollLeft||0)-(doc.clientLeft||0);event.pageY=event.clientY+(doc&&doc.scrollTop||body&&body.scrollTop||0)-(doc.clientTop||0);}if(!event.which&&((event.charCode||event.charCode===0)?event.charCode:event.keyCode))event.which=event.charCode||event.keyCode;if(!event.metaKey&&event.ctrlKey)event.metaKey=event.ctrlKey;if(!event.which&&event.button)event.which=(event.button&1?1:(event.button&2?3:(event.button&4?2:0)));return event;},proxy:function(fn,proxy){proxy.guid=fn.guid=fn.guid||proxy.guid||this.guid++;return proxy;},special:{ready:{setup:function(){bindReady();return;},teardown:function(){return;}},mouseenter:{setup:function(){if(jQuery.browser.msie)return false;jQuery(this).bind("mouseover",jQuery.event.special.mouseenter.handler);return true;},teardown:function(){if(jQuery.browser.msie)return false;jQuery(this).unbind("mouseover",jQuery.event.special.mouseenter.handler);return true;},handler:function(event){if(withinElement(event,this))return true;event.type="mouseenter";return jQuery.event.handle.apply(this,arguments);}},mouseleave:{setup:function(){if(jQuery.browser.msie)return false;jQuery(this).bind("mouseout",jQuery.event.special.mouseleave.handler);return true;},teardown:function(){if(jQuery.browser.msie)return false;jQuery(this).unbind("mouseout",jQuery.event.special.mouseleave.handler);return true;},handler:function(event){if(withinElement(event,this))return true;event.type="mouseleave";return jQuery.event.handle.apply(this,arguments);}}}};jQuery.fn.extend({bind:function(type,data,fn){return type=="unload"?this.one(type,data,fn):this.each(function(){jQuery.event.add(this,type,fn||data,fn&&data);});},one:function(type,data,fn){var one=jQuery.event.proxy(fn||data,function(event){jQuery(this).unbind(event,one);return(fn||data).apply(this,arguments);});return this.each(function(){jQuery.event.add(this,type,one,fn&&data);});},unbind:function(type,fn){return this.each(function(){jQuery.event.remove(this,type,fn);});},trigger:function(type,data,fn){return this.each(function(){jQuery.event.trigger(type,data,this,true,fn);});},triggerHandler:function(type,data,fn){return this[0]&&jQuery.event.trigger(type,data,this[0],false,fn);},toggle:function(fn){var args=arguments,i=1;while(i<args.length)jQuery.event.proxy(fn,args[i++]);return this.click(jQuery.event.proxy(fn,function(event){this.lastToggle=(this.lastToggle||0)%i;event.preventDefault();return args[this.lastToggle++].apply(this,arguments)||false;}));},hover:function(fnOver,fnOut){return this.bind('mouseenter',fnOver).bind('mouseleave',fnOut);},ready:function(fn){bindReady();if(jQuery.isReady)fn.call(document,jQuery);else
jQuery.readyList.push(function(){return fn.call(this,jQuery);});return this;}});jQuery.extend({isReady:false,readyList:[],ready:function(){if(!jQuery.isReady){jQuery.isReady=true;if(jQuery.readyList){jQuery.each(jQuery.readyList,function(){this.call(document);});jQuery.readyList=null;}jQuery(document).triggerHandler("ready");}}});var readyBound=false;function bindReady(){if(readyBound)return;readyBound=true;if(document.addEventListener&&!jQuery.browser.opera)document.addEventListener("DOMContentLoaded",jQuery.ready,false);if(jQuery.browser.msie&&window==top)(function(){if(jQuery.isReady)return;try{document.documentElement.doScroll("left");}catch(error){setTimeout(arguments.callee,0);return;}jQuery.ready();})();if(jQuery.browser.opera)document.addEventListener("DOMContentLoaded",function(){if(jQuery.isReady)return;for(var i=0;i<document.styleSheets.length;i++)if(document.styleSheets[i].disabled){setTimeout(arguments.callee,0);return;}jQuery.ready();},false);if(jQuery.browser.safari){var numStyles;(function(){if(jQuery.isReady)return;if(document.readyState!="loaded"&&document.readyState!="complete"){setTimeout(arguments.callee,0);return;}if(numStyles===undefined)numStyles=jQuery("style, link[rel=stylesheet]").length;if(document.styleSheets.length!=numStyles){setTimeout(arguments.callee,0);return;}jQuery.ready();})();}jQuery.event.add(window,"load",jQuery.ready);}jQuery.each(("blur,focus,load,resize,scroll,unload,click,dblclick,"+"mousedown,mouseup,mousemove,mouseover,mouseout,change,select,"+"submit,keydown,keypress,keyup,error").split(","),function(i,name){jQuery.fn[name]=function(fn){return fn?this.bind(name,fn):this.trigger(name);};});var withinElement=function(event,elem){var parent=event.relatedTarget;while(parent&&parent!=elem)try{parent=parent.parentNode;}catch(error){parent=elem;}return parent==elem;};jQuery(window).bind("unload",function(){jQuery("*").add(document).unbind();});jQuery.fn.extend({_load:jQuery.fn.load,load:function(url,params,callback){if(typeof url!='string')return this._load(url);var off=url.indexOf(" ");if(off>=0){var selector=url.slice(off,url.length);url=url.slice(0,off);}callback=callback||function(){};var type="GET";if(params)if(jQuery.isFunction(params)){callback=params;params=null;}else{params=jQuery.param(params);type="POST";}var self=this;jQuery.ajax({url:url,type:type,dataType:"html",data:params,complete:function(res,status){if(status=="success"||status=="notmodified")self.html(selector?jQuery("<div/>").append(res.responseText.replace(/<script(.|\s)*?\/script>/g,"")).find(selector):res.responseText);self.each(callback,[res.responseText,status,res]);}});return this;},serialize:function(){return jQuery.param(this.serializeArray());},serializeArray:function(){return this.map(function(){return jQuery.nodeName(this,"form")?jQuery.makeArray(this.elements):this;}).filter(function(){return this.name&&!this.disabled&&(this.checked||/select|textarea/i.test(this.nodeName)||/text|hidden|password/i.test(this.type));}).map(function(i,elem){var val=jQuery(this).val();return val==null?null:val.constructor==Array?jQuery.map(val,function(val,i){return{name:elem.name,value:val};}):{name:elem.name,value:val};}).get();}});jQuery.each("ajaxStart,ajaxStop,ajaxComplete,ajaxError,ajaxSuccess,ajaxSend".split(","),function(i,o){jQuery.fn[o]=function(f){return this.bind(o,f);};});var jsc=now();jQuery.extend({get:function(url,data,callback,type){if(jQuery.isFunction(data)){callback=data;data=null;}return jQuery.ajax({type:"GET",url:url,data:data,success:callback,dataType:type});},getScript:function(url,callback){return jQuery.get(url,null,callback,"script");},getJSON:function(url,data,callback){return jQuery.get(url,data,callback,"json");},post:function(url,data,callback,type){if(jQuery.isFunction(data)){callback=data;data={};}return jQuery.ajax({type:"POST",url:url,data:data,success:callback,dataType:type});},ajaxSetup:function(settings){jQuery.extend(jQuery.ajaxSettings,settings);},ajaxSettings:{url:location.href,global:true,type:"GET",timeout:0,contentType:"application/x-www-form-urlencoded",processData:true,async:true,data:null,username:null,password:null,accepts:{xml:"application/xml, text/xml",html:"text/html",script:"text/javascript, application/javascript",json:"application/json, text/javascript",text:"text/plain",_default:"*/*"}},lastModified:{},ajax:function(s){s=jQuery.extend(true,s,jQuery.extend(true,{},jQuery.ajaxSettings,s));var jsonp,jsre=/=\?(&|$)/g,status,data,type=s.type.toUpperCase();if(s.data&&s.processData&&typeof s.data!="string")s.data=jQuery.param(s.data);if(s.dataType=="jsonp"){if(type=="GET"){if(!s.url.match(jsre))s.url+=(s.url.match(/\?/)?"&":"?")+(s.jsonp||"callback")+"=?";}else if(!s.data||!s.data.match(jsre))s.data=(s.data?s.data+"&":"")+(s.jsonp||"callback")+"=?";s.dataType="json";}if(s.dataType=="json"&&(s.data&&s.data.match(jsre)||s.url.match(jsre))){jsonp="jsonp"+jsc++;if(s.data)s.data=(s.data+"").replace(jsre,"="+jsonp+"$1");s.url=s.url.replace(jsre,"="+jsonp+"$1");s.dataType="script";window[jsonp]=function(tmp){data=tmp;success();complete();window[jsonp]=undefined;try{delete window[jsonp];}catch(e){}if(head)head.removeChild(script);};}if(s.dataType=="script"&&s.cache==null)s.cache=false;if(s.cache===false&&type=="GET"){var ts=now();var ret=s.url.replace(/(\?|&)_=.*?(&|$)/,"$1_="+ts+"$2");s.url=ret+((ret==s.url)?(s.url.match(/\?/)?"&":"?")+"_="+ts:"");}if(s.data&&type=="GET"){s.url+=(s.url.match(/\?/)?"&":"?")+s.data;s.data=null;}if(s.global&&!jQuery.active++)jQuery.event.trigger("ajaxStart");var remote=/^(?:\w+:)?\/\/([^\/?#]+)/;if(s.dataType=="script"&&type=="GET"&&remote.test(s.url)&&remote.exec(s.url)[1]!=location.host){var head=document.getElementsByTagName("head")[0];var script=document.createElement("script");script.src=s.url;if(s.scriptCharset)script.charset=s.scriptCharset;if(!jsonp){var done=false;script.onload=script.onreadystatechange=function(){if(!done&&(!this.readyState||this.readyState=="loaded"||this.readyState=="complete")){done=true;success();complete();head.removeChild(script);}};}head.appendChild(script);return undefined;}var requestDone=false;var xhr=window.ActiveXObject?new ActiveXObject("Microsoft.XMLHTTP"):new XMLHttpRequest();if(s.username)xhr.open(type,s.url,s.async,s.username,s.password);else
xhr.open(type,s.url,s.async);try{if(s.data)xhr.setRequestHeader("Content-Type",s.contentType);if(s.ifModified)xhr.setRequestHeader("If-Modified-Since",jQuery.lastModified[s.url]||"Thu, 01 Jan 1970 00:00:00 GMT");xhr.setRequestHeader("X-Requested-With","XMLHttpRequest");xhr.setRequestHeader("Accept",s.dataType&&s.accepts[s.dataType]?s.accepts[s.dataType]+", */*":s.accepts._default);}catch(e){}if(s.beforeSend&&s.beforeSend(xhr,s)===false){s.global&&jQuery.active--;xhr.abort();return false;}if(s.global)jQuery.event.trigger("ajaxSend",[xhr,s]);var onreadystatechange=function(isTimeout){if(!requestDone&&xhr&&(xhr.readyState==4||isTimeout=="timeout")){requestDone=true;if(ival){clearInterval(ival);ival=null;}status=isTimeout=="timeout"&&"timeout"||!jQuery.httpSuccess(xhr)&&"error"||s.ifModified&&jQuery.httpNotModified(xhr,s.url)&&"notmodified"||"success";if(status=="success"){try{data=jQuery.httpData(xhr,s.dataType,s.dataFilter);}catch(e){status="parsererror";}}if(status=="success"){var modRes;try{modRes=xhr.getResponseHeader("Last-Modified");}catch(e){}if(s.ifModified&&modRes)jQuery.lastModified[s.url]=modRes;if(!jsonp)success();}else
jQuery.handleError(s,xhr,status);complete();if(s.async)xhr=null;}};if(s.async){var ival=setInterval(onreadystatechange,13);if(s.timeout>0)setTimeout(function(){if(xhr){xhr.abort();if(!requestDone)onreadystatechange("timeout");}},s.timeout);}try{xhr.send(s.data);}catch(e){jQuery.handleError(s,xhr,null,e);}if(!s.async)onreadystatechange();function success(){if(s.success)s.success(data,status);if(s.global)jQuery.event.trigger("ajaxSuccess",[xhr,s]);}function complete(){if(s.complete)s.complete(xhr,status);if(s.global)jQuery.event.trigger("ajaxComplete",[xhr,s]);if(s.global&&!--jQuery.active)jQuery.event.trigger("ajaxStop");}return xhr;},handleError:function(s,xhr,status,e){if(s.error)s.error(xhr,status,e);if(s.global)jQuery.event.trigger("ajaxError",[xhr,s,e]);},active:0,httpSuccess:function(xhr){try{return!xhr.status&&location.protocol=="file:"||(xhr.status>=200&&xhr.status<300)||xhr.status==304||xhr.status==1223||jQuery.browser.safari&&xhr.status==undefined;}catch(e){}return false;},httpNotModified:function(xhr,url){try{var xhrRes=xhr.getResponseHeader("Last-Modified");return xhr.status==304||xhrRes==jQuery.lastModified[url]||jQuery.browser.safari&&xhr.status==undefined;}catch(e){}return false;},httpData:function(xhr,type,filter){var ct=xhr.getResponseHeader("content-type"),xml=type=="xml"||!type&&ct&&ct.indexOf("xml")>=0,data=xml?xhr.responseXML:xhr.responseText;if(xml&&data.documentElement.tagName=="parsererror")throw"parsererror";if(filter)data=filter(data,type);if(type=="script")jQuery.globalEval(data);if(type=="json")data=eval("("+data+")");return data;},param:function(a){var s=[];if(a.constructor==Array||a.jquery)jQuery.each(a,function(){s.push(encodeURIComponent(this.name)+"="+encodeURIComponent(this.value));});else
for(var j in a)if(a[j]&&a[j].constructor==Array)jQuery.each(a[j],function(){s.push(encodeURIComponent(j)+"="+encodeURIComponent(this));});else
s.push(encodeURIComponent(j)+"="+encodeURIComponent(jQuery.isFunction(a[j])?a[j]():a[j]));return s.join("&").replace(/%20/g,"+");}});jQuery.fn.extend({show:function(speed,callback){return speed?this.animate({height:"show",width:"show",opacity:"show"},speed,callback):this.filter(":hidden").each(function(){this.style.display=this.oldblock||"";if(jQuery.css(this,"display")=="none"){var elem=jQuery("<"+this.tagName+" />").appendTo("body");this.style.display=elem.css("display");if(this.style.display=="none")this.style.display="block";elem.remove();}}).end();},hide:function(speed,callback){return speed?this.animate({height:"hide",width:"hide",opacity:"hide"},speed,callback):this.filter(":visible").each(function(){this.oldblock=this.oldblock||jQuery.css(this,"display");this.style.display="none";}).end();},_toggle:jQuery.fn.toggle,toggle:function(fn,fn2){return jQuery.isFunction(fn)&&jQuery.isFunction(fn2)?this._toggle.apply(this,arguments):fn?this.animate({height:"toggle",width:"toggle",opacity:"toggle"},fn,fn2):this.each(function(){jQuery(this)[jQuery(this).is(":hidden")?"show":"hide"]();});},slideDown:function(speed,callback){return this.animate({height:"show"},speed,callback);},slideUp:function(speed,callback){return this.animate({height:"hide"},speed,callback);},slideToggle:function(speed,callback){return this.animate({height:"toggle"},speed,callback);},fadeIn:function(speed,callback){return this.animate({opacity:"show"},speed,callback);},fadeOut:function(speed,callback){return this.animate({opacity:"hide"},speed,callback);},fadeTo:function(speed,to,callback){return this.animate({opacity:to},speed,callback);},animate:function(prop,speed,easing,callback){var optall=jQuery.speed(speed,easing,callback);return this[optall.queue===false?"each":"queue"](function(){if(this.nodeType!=1)return false;var opt=jQuery.extend({},optall),p,hidden=jQuery(this).is(":hidden"),self=this;for(p in prop){if(prop[p]=="hide"&&hidden||prop[p]=="show"&&!hidden)return opt.complete.call(this);if(p=="height"||p=="width"){opt.display=jQuery.css(this,"display");opt.overflow=this.style.overflow;}}if(opt.overflow!=null)this.style.overflow="hidden";opt.curAnim=jQuery.extend({},prop);jQuery.each(prop,function(name,val){var e=new jQuery.fx(self,opt,name);if(/toggle|show|hide/.test(val))e[val=="toggle"?hidden?"show":"hide":val](prop);else{var parts=val.toString().match(/^([+-]=)?([\d+-.]+)(.*)$/),start=e.cur(true)||0;if(parts){var end=parseFloat(parts[2]),unit=parts[3]||"px";if(unit!="px"){self.style[name]=(end||1)+unit;start=((end||1)/e.cur(true))*start;self.style[name]=start+unit;}if(parts[1])end=((parts[1]=="-="?-1:1)*end)+start;e.custom(start,end,unit);}else
e.custom(start,val,"");}});return true;});},queue:function(type,fn){if(jQuery.isFunction(type)||(type&&type.constructor==Array)){fn=type;type="fx";}if(!type||(typeof type=="string"&&!fn))return queue(this[0],type);return this.each(function(){if(fn.constructor==Array)queue(this,type,fn);else{queue(this,type).push(fn);if(queue(this,type).length==1)fn.call(this);}});},stop:function(clearQueue,gotoEnd){var timers=jQuery.timers;if(clearQueue)this.queue([]);this.each(function(){for(var i=timers.length-1;i>=0;i--)if(timers[i].elem==this){if(gotoEnd)timers[i](true);timers.splice(i,1);}});if(!gotoEnd)this.dequeue();return this;}});var queue=function(elem,type,array){if(elem){type=type||"fx";var q=jQuery.data(elem,type+"queue");if(!q||array)q=jQuery.data(elem,type+"queue",jQuery.makeArray(array));}return q;};jQuery.fn.dequeue=function(type){type=type||"fx";return this.each(function(){var q=queue(this,type);q.shift();if(q.length)q[0].call(this);});};jQuery.extend({speed:function(speed,easing,fn){var opt=speed&&speed.constructor==Object?speed:{complete:fn||!fn&&easing||jQuery.isFunction(speed)&&speed,duration:speed,easing:fn&&easing||easing&&easing.constructor!=Function&&easing};opt.duration=(opt.duration&&opt.duration.constructor==Number?opt.duration:jQuery.fx.speeds[opt.duration])||jQuery.fx.speeds.def;opt.old=opt.complete;opt.complete=function(){if(opt.queue!==false)jQuery(this).dequeue();if(jQuery.isFunction(opt.old))opt.old.call(this);};return opt;},easing:{linear:function(p,n,firstNum,diff){return firstNum+diff*p;},swing:function(p,n,firstNum,diff){return((-Math.cos(p*Math.PI)/2)+0.5)*diff+firstNum;}},timers:[],timerId:null,fx:function(elem,options,prop){this.options=options;this.elem=elem;this.prop=prop;if(!options.orig)options.orig={};}});jQuery.fx.prototype={update:function(){if(this.options.step)this.options.step.call(this.elem,this.now,this);(jQuery.fx.step[this.prop]||jQuery.fx.step._default)(this);if(this.prop=="height"||this.prop=="width")this.elem.style.display="block";},cur:function(force){if(this.elem[this.prop]!=null&&this.elem.style[this.prop]==null)return this.elem[this.prop];var r=parseFloat(jQuery.css(this.elem,this.prop,force));return r&&r>-10000?r:parseFloat(jQuery.curCSS(this.elem,this.prop))||0;},custom:function(from,to,unit){this.startTime=now();this.start=from;this.end=to;this.unit=unit||this.unit||"px";this.now=this.start;this.pos=this.state=0;this.update();var self=this;function t(gotoEnd){return self.step(gotoEnd);}t.elem=this.elem;jQuery.timers.push(t);if(jQuery.timerId==null){jQuery.timerId=setInterval(function(){var timers=jQuery.timers;for(var i=0;i<timers.length;i++)if(!timers[i]())timers.splice(i--,1);if(!timers.length){clearInterval(jQuery.timerId);jQuery.timerId=null;}},13);}},show:function(){this.options.orig[this.prop]=jQuery.attr(this.elem.style,this.prop);this.options.show=true;this.custom(0,this.cur());if(this.prop=="width"||this.prop=="height")this.elem.style[this.prop]="1px";jQuery(this.elem).show();},hide:function(){this.options.orig[this.prop]=jQuery.attr(this.elem.style,this.prop);this.options.hide=true;this.custom(this.cur(),0);},step:function(gotoEnd){var t=now();if(gotoEnd||t>this.options.duration+this.startTime){this.now=this.end;this.pos=this.state=1;this.update();this.options.curAnim[this.prop]=true;var done=true;for(var i in this.options.curAnim)if(this.options.curAnim[i]!==true)done=false;if(done){if(this.options.display!=null){this.elem.style.overflow=this.options.overflow;this.elem.style.display=this.options.display;if(jQuery.css(this.elem,"display")=="none")this.elem.style.display="block";}if(this.options.hide)this.elem.style.display="none";if(this.options.hide||this.options.show)for(var p in this.options.curAnim)jQuery.attr(this.elem.style,p,this.options.orig[p]);}if(done)this.options.complete.call(this.elem);return false;}else{var n=t-this.startTime;this.state=n/this.options.duration;this.pos=jQuery.easing[this.options.easing||(jQuery.easing.swing?"swing":"linear")](this.state,n,0,1,this.options.duration);this.now=this.start+((this.end-this.start)*this.pos);this.update();}return true;}};jQuery.extend(jQuery.fx,{speeds:{slow:600,fast:200,def:400},step:{scrollLeft:function(fx){fx.elem.scrollLeft=fx.now;},scrollTop:function(fx){fx.elem.scrollTop=fx.now;},opacity:function(fx){jQuery.attr(fx.elem.style,"opacity",fx.now);},_default:function(fx){fx.elem.style[fx.prop]=fx.now+fx.unit;}}});jQuery.fn.offset=function(){var left=0,top=0,elem=this[0],results;if(elem)with(jQuery.browser){var parent=elem.parentNode,offsetChild=elem,offsetParent=elem.offsetParent,doc=elem.ownerDocument,safari2=safari&&parseInt(version)<522&&!/adobeair/i.test(userAgent),css=jQuery.curCSS,fixed=css(elem,"position")=="fixed";if(elem.getBoundingClientRect){var box=elem.getBoundingClientRect();add(box.left+Math.max(doc.documentElement.scrollLeft,doc.body.scrollLeft),box.top+Math.max(doc.documentElement.scrollTop,doc.body.scrollTop));add(-doc.documentElement.clientLeft,-doc.documentElement.clientTop);}else{add(elem.offsetLeft,elem.offsetTop);while(offsetParent){add(offsetParent.offsetLeft,offsetParent.offsetTop);if(mozilla&&!/^t(able|d|h)$/i.test(offsetParent.tagName)||safari&&!safari2)border(offsetParent);if(!fixed&&css(offsetParent,"position")=="fixed")fixed=true;offsetChild=/^body$/i.test(offsetParent.tagName)?offsetChild:offsetParent;offsetParent=offsetParent.offsetParent;}while(parent&&parent.tagName&&!/^body|html$/i.test(parent.tagName)){if(!/^inline|table.*$/i.test(css(parent,"display")))add(-parent.scrollLeft,-parent.scrollTop);if(mozilla&&css(parent,"overflow")!="visible")border(parent);parent=parent.parentNode;}if((safari2&&(fixed||css(offsetChild,"position")=="absolute"))||(mozilla&&css(offsetChild,"position")!="absolute"))add(-doc.body.offsetLeft,-doc.body.offsetTop);if(fixed)add(Math.max(doc.documentElement.scrollLeft,doc.body.scrollLeft),Math.max(doc.documentElement.scrollTop,doc.body.scrollTop));}results={top:top,left:left};}function border(elem){add(jQuery.curCSS(elem,"borderLeftWidth",true),jQuery.curCSS(elem,"borderTopWidth",true));}function add(l,t){left+=parseInt(l,10)||0;top+=parseInt(t,10)||0;}return results;};jQuery.fn.extend({position:function(){var left=0,top=0,results;if(this[0]){var offsetParent=this.offsetParent(),offset=this.offset(),parentOffset=/^body|html$/i.test(offsetParent[0].tagName)?{top:0,left:0}:offsetParent.offset();offset.top-=num(this,'marginTop');offset.left-=num(this,'marginLeft');parentOffset.top+=num(offsetParent,'borderTopWidth');parentOffset.left+=num(offsetParent,'borderLeftWidth');results={top:offset.top-parentOffset.top,left:offset.left-parentOffset.left};}return results;},offsetParent:function(){var offsetParent=this[0].offsetParent;while(offsetParent&&(!/^body|html$/i.test(offsetParent.tagName)&&jQuery.css(offsetParent,'position')=='static'))offsetParent=offsetParent.offsetParent;return jQuery(offsetParent);}});jQuery.each(['Left','Top'],function(i,name){var method='scroll'+name;jQuery.fn[method]=function(val){if(!this[0])return;return val!=undefined?this.each(function(){this==window||this==document?window.scrollTo(!i?val:jQuery(window).scrollLeft(),i?val:jQuery(window).scrollTop()):this[method]=val;}):this[0]==window||this[0]==document?self[i?'pageYOffset':'pageXOffset']||jQuery.boxModel&&document.documentElement[method]||document.body[method]:this[0][method];};});jQuery.each(["Height","Width"],function(i,name){var tl=i?"Left":"Top",br=i?"Right":"Bottom";jQuery.fn["inner"+name]=function(){return this[name.toLowerCase()]()+num(this,"padding"+tl)+num(this,"padding"+br);};jQuery.fn["outer"+name]=function(margin){return this["inner"+name]()+num(this,"border"+tl+"Width")+num(this,"border"+br+"Width")+(margin?num(this,"margin"+tl)+num(this,"margin"+br):0);};});})();
