# Supplementary material for: Pitfalls of the most commonly used models of context dependent substitution
Source: Biol Direct. 2008 Dec 16;3:52. doi: 10.1186/1745-6150-3-52 (PMC2628887; doi:10.1186/1745-6150-3-52)
Supplement: Additional file 2 — Scripts used in the study. Archive of stand-alone web site presenting the central scripts used in this study. [file 1745-6150-3-52-S2.zip › HuttleyAdditional2/html/searchindex.js]

Search.setIndex({desctypes:{},terms:{aln:[0,1,2,3],all:[0,3],edg:0,global:[0,2],standardis:0,name_conversion_f:3,dirnam:[0,1],follow:[0,2,3],row:[0,2],whose:0,depend:[0,1,4],makelikelihoodfunct:[0,1,2],intron:2,pprint:1,readabl:4,init:0,evolv:[0,1,2],those:0,under:[0,1,2],exit:[0,3],"case":[0,2],everi:0,string:3,affect_of_composit:2,fals:[0,1,2,3],util:[0,1],to_motif:0,govern:2,affect:[4,2,3],subprocess:[0,3],dim:0,level:0,list:[0,1,3,4],iter:[0,1],mononucleotid:3,"try":0,item:0,section:1,dir:4,upper:0,visualis:4,speci:3,consequ:0,rate:[4,2],print_help:3,design:1,nt_di_pr:0,pass:3,nf_dinuc:2,further:2,append:[0,1,3],compat:2,writetofil:[0,1,2,3],ndone:[0,1,3],sub:3,compar:1,sum:0,asid:[0,1],cell:0,delet:0,version:[0,4],intersect:0,sup:0,"new":3,acacattttt:3,contrast:[1,4],elimin:0,full:0,deriv:1,join:[0,1,2,3],gener:[0,4,2],onli:[1,3],len:[0,1,3],shouldn:3,path:[0,1,2,3],poor_matrix:0,modifi:[4,2],valu:[0,2,3],search:4,cogent:[0,1,2,3],action:[0,1,3],studi:4,gene:3,show_progress:[0,1,2],log_warn:3,filter_masked_align:3,intermedi:0,modul:[0,1,3],getparamlist:0,filenam:3,instal:4,txt:[0,1,2],unit:3,regex:3,from:[0,1,2,3,4],name_pars:3,zip:[0,3],pred:[0,1],two:[4,2],lf_param:0,make_word:3,call:[0,3],msg:3,calc:0,type:[0,3],more:[0,4],expandus:3,substitution_model:[0,1,2],repeat_masked_aln:3,indic:4,examin:1,takeseq:3,none:[0,1,2,3],word:3,setalign:[0,1,2],dest:3,local:[0,2],annot:0,wors:0,can:1,in_path:2,purpos:4,def:[0,1,2,3],instantan:[0,4],control:2,sub_path:0,challeng:0,templat:3,num_aln:3,tab:2,macaca:3,todict:3,replace_match:3,dinuc_param:1,normalis:0,sought:3,end:[0,1,3],fit_model_seri:1,divis:[0,1,2,3],low:3,confid:[0,1],map:[0,1,3],product:0,max:0,after:0,variant:1,dinuc_bas:0,nucleotid:[0,1,2,3,4],sequence_length:2,data:[0,1,2,3,4],demonstr:2,store_tru:[0,1,3],tetra:3,correspond:[0,4,3],exclud:3,callback:3,"switch":2,max_restart:[0,2],ensembl:3,lambda:3,order:4,rich_matrix:0,elif:0,composit:[4,2],help:[0,1,3],"_param_matrix_val_dict":0,getnumfreeparam:0,make_pwis:[0,1],replace_repeat:3,"__future__":[0,1,2,3],paramet:[0,1,2,4],fit_dinuc_individ:[1,2],manuscript:4,macaqu:[2,3],null_lnl:0,gtr:[0,1,2,4],complex:[0,3],make_mixed_nuc_di_pr:0,sapien:3,main:4,split:[0,1,3],them:3,"return":[0,1,2,3],greater:4,thei:0,dna:[0,1,2,3],python:4,initi:0,getannotatedtre:[0,1],exon:3,aln_filenam:3,term:0,name:[0,1,3],primat:[2,3],revers:[0,2],separ:[2,3],nfr:0,each:[0,1,2,3],poor_param:0,fulli:0,some_path:[0,1],compil:3,weight:[0,1,2,4],replac:[0,1,3],individu:[0,1,3,4],continu:[0,1,3],procedur:[0,1,3],align_num:[0,1,3],expect:3,monom:[0,1,2,3],dinuc_gtr:0,out:3,shown:[0,1],dinuc:[0,1],matrix:[0,1,2,4],all_motif:3,content:[1,4],sub_aln:3,submod:1,motif_prob:0,print:[0,1,2,3],got:3,correct:0,matric:2,common:3,getparamvalu:[0,2],chimpanze:[2,3],monomer_prob:0,runtimeerror:[0,2],given:3,free:0,standard:2,base:[0,1,2],getloglikelihood:0,nto:0,releas:3,freq:[0,1],likelihood:[0,1,2],val:3,param_set:0,frequenc:[0,1,2,4],keep:3,filter:[4,3],turn:3,length:3,loadseq:[0,1,2,3],first:[0,1,2],origin:3,rang:[0,1,2,3],directli:1,exchang:[0,2],independ:4,number:[0,3],alreadi:[0,1],done:[0,1,3],"long":3,catacata:3,size:3,differ:[0,1,4],lf_param_matrix:0,script:4,mkdir:[0,3],construct:[0,1],mercuri:4,statement:2,annot_tre:[0,1],option:[0,1,3],specifi:[0,1,2],pars:3,than:[0,2],split_path:0,dinuc_individu:1,remov:0,tree:[0,1,2],richer:0,charact:3,project:3,balanc:0,str:[0,1,3],were:[0,1,3],posit:0,moltyp:[0,1,2,3],"function":[0,1,2,3],comput:[0,1,3],motif_length:[0,1,3],filtered_aln:3,argument:[0,1,2],loadtabl:[0,1,2],raw:4,have:3,"__main__":[0,1,3],fasta:[0,1,2,3],predic:[0,1,2],get_data_subpath:[0,1],optimis:[0,1,2],get_ci:[0,1],is_first_model:1,equival:2,min:0,commentari:4,ccccacacattttt:3,note:2,also:[0,1,3,4],chromosom:3,take:0,which:[1,2],singl:[0,4,2],begin:[0,1,3],distribut:4,index:[0,1],object:0,aln_siz:3,pair:0,mprob_model:[0,1,2],placement:3,request:4,determin:3,"_valid_char":3,nfail:0,optionpars:[0,1,3],acgt:3,di_mod:0,model_nam:[0,1],tip_nam:[0,1,2],nf_lf:2,mprob:0,from_motif:0,find:3,involv:2,current:3,test_run:[0,1],ratio:1,just:3,setnam:[0,1],written:[0,1,2,3],should:3,dict:[0,1,3],rich:[0,2],submod_arg:[0,1],getrawdata:0,add_opt:[0,1,3],masked_filtered_aln:3,get:0,succe:0,repo:4,"import":[0,1,2,3],cell_valu:0,requir:4,setparamrul:0,input_dir:3,yield:1,method:[2,3],provid:4,statist:[0,1],contain:3,where:0,wrote:3,summari:4,di_gtr_mod:0,set:[0,1,2,3],with_motif_prob:[0,1],seq:3,sep:[0,1,2],frame:3,data_path:0,maximum:[0,1],lnl:0,see:1,num:3,result:[0,1,2],arg:[0,1,3],fail:[0,1,2,3],nuc:[0,3],dinucleotid:[0,1,2,3,4],get_simul:2,extend:0,enumer:[0,1],replace_with:3,state:[2,3],between:[0,1,2],progress:[0,1],null_lf:0,treestr:2,altern:1,latin:3,kei:4,here:2,common_nam:3,toler:0,addit:4,both:[4,2],fit_di_gtr:0,fit:[0,1,2,4],region:3,with_titl:0,equal:[2,3],against:1,context:4,nfit:0,seri:1,among:0,pop:[0,1],header:[0,2],labelpars:3,pycog:[0,4,2],diff:0,mulatta:3,assum:0,creat:[0,1,3],repeat_mask_sampl:3,three:3,compon:2,treat:3,strategi:3,nwork:1,ensg00000003147:2,ani:[2,3],assert:[0,1,3],coordin:3,num_written:3,func:3,input:3,otu:1,present:3,delimit:2,emploi:[0,4],motifchang:[0,2],ident:[0,1],mle:[0,1],align:[0,1,2,3,4],properti:4,defin:[0,1,2],calcul:0,pairwis:0,match:[0,1,3,4],error:0,"_seq":3,exist:[0,1,3],exract:0,tf_dinuc:2,opt:[0,1,2],motif:[0,2,3],increment:0,tabl:[0,1,2,4],non:3,endswith:[0,1,3],archiv:4,tarbal:4,author:4,alphabet:0,make:[0,1,3],loadtre:[0,1,2],same:[1,2],read:3,tendenc:0,html:4,mask_repeat:3,sim_bas:2,document:4,pan:3,complet:[0,3],listdir:[0,1,3],effect:3,companion:4,rais:[0,2],collat:0,respons:[0,1,3],align_nam:[0,1],"_model":0,"break":[0,1],lower:0,entri:0,hypothes:1,catacatacaca:3,dinuc_interm:0,matplotlib:4,sucessulli:0,without:[0,3],create_path:[0,1],thi:[0,1,2,3,4],di_pr:0,all_regex:3,primate_intron:2,model:[0,1,2,4],tf_lf:2,identifi:3,execut:[0,1],less:0,catacatacacaccccccccccccacacattttt:3,obtain:[0,1,3],display_lf:0,shape:0,human:[2,3],now:2,mix:0,except:0,param:[0,1],valid:3,appli:0,els:[0,3],subsequ:1,sim_align:2,table_nam:[0,1],preserv:3,rich_param:0,alias:2,nuc_baselin:[0,1],parameteris:1,mask_char:3,specif:[1,2],use_monomer_prob:[0,1],getparaminterv:0,necessari:2,either:4,output:3,page:4,titl:[0,1],catacataccccacacattttt:3,interv:[0,1],some:4,one_diff:0,interm:0,homo:3,sampl:3,respect:4,successfulli:0,assertionerror:0,total:0,getmatrixparam:0,keyed_regex:3,level_nam:0,substitut:[0,1,2,3,4],estim:[0,1,2,4],word_length:2,prob:0,getnam:0,refer:[4,2],optima:0,previou:1,run:[0,1,3,4],nfp:0,dinuc_gtr_pr:1,outfile_nam:[0,1],"__name__":[0,1,3],simpler:[0,1],"_nuc":[0,1],actual:4,column:3,simul:[4,2],optpars:[0,1,3],param_nam:0,block:3,own:0,real:4,paramtyp:0,global_opt:[0,1],iterate_specific_dinuc_pr:[1,2],ensur:[0,3],with_ci:[0,1],per:[0,1],inclus:4,span:3,poor_cel:0,align_dir:[0,1],"_init_higher_model_param":0,overwrit:[0,1],avail:4,start:[0,3],includ:[4,2],di_gtr_pr:0,result_dir:[0,1],parse_arg:[0,1,3],analysi:4,"_dinuc":[0,1],filt_aln:3,return_calcul:0,form:[0,1,2,4],tupl:[0,1,2,4],fit_util:[0,1,2],nuc_gtr:1,unroot:1,troglodyt:3,line:0,"true":[0,1],count:[0,1],tripl:1,consist:[1,3],possibl:0,whether:[0,1],output_dir:3,getstatist:0,displai:3,record:2,below:[0,1,3],motif_prob_model:0,remaind:0,catacatacacacacacacaccccacacattttt:3,evalu:[0,1],"int":[0,1,3],parser:[0,1,3],"char":[0,3],mle_tabl:1,dicuss:4,file:[0,1,2,3,4],check:0,probabl:[0,2],motif_probs_from_monom:[0,1],fit_dinuc_gtr:0,todo:4,when:[0,1],"default":[0,1,2,3],other:2,simulatealign:2,test:[1,3],baselin:[0,1],asymmetr:2,poor:0,stat:0,repeat:3,sequenc:[0,1,2,3,4],base_pr:2,eval:0,gap:[0,3],omega:0,alt_lf:0,directori:[0,1,3,4],mask:[4,3],cpg:2,alt_lnl:0,write:3,time:[0,2],profil:2,max_evalu:[0,1],num_rep:2},titles:["Fitting the dinucleotide GTR model","Fitting individual dinucleotide parameters","Parameters estimated from TF models are affected by composition","Filtering masked alignments","Scripts: Context Dependent Substitution"],modules:{},descrefs:{},filenames:["fit_dinuc_gtr","fit_dinuc_individ","tf_affected_by_composition","filter_masked_align","index"]})
