# Supplementary material for: Pitfalls of the most commonly used models of context dependent substitution
Source: Biol Direct. 2008 Dec 16;3:52. doi: 10.1186/1745-6150-3-52 (PMC2628887; doi:10.1186/1745-6150-3-52)
Supplement: Additional file 2 — Scripts used in the study. Archive of stand-alone web site presenting the central scripts used in this study. [file 1745-6150-3-52-S2.zip › HuttleyAdditional2/html/searchindex.json]

[["fit_dinuc_gtr","index","tf_affected_by_composition","fit_dinuc_individ","filter_masked_align"],["Fitting the dinucleotide GTR model","Scripts: Context Dependent Substitution","Parameters estimated from TF models are affected by composition","Fitting individual dinucleotide parameters","Filtering masked alignments"],{"aln":[0,3,2,4],"all":[0,4],"code":[],"edg":[0],"set_param":[],"global":[0,2],"standardis":[0],"name_conversion_f":[4],"__email__":[],"dirnam":[0,3],"edu":[],"follow":[0,2,4],"row":[0,2],"whose":[0],"depend":[0,1,3],"makelikelihoodfunct":[0,3,2],"intron":[2],"pprint":[3],"readabl":[1],"to":[0,1,2,3,4],"init":[0],"estim":[0,1,2,3],"those":[0],"under":[0,3,2],"tf":[0,1,2,3],"exit":[0,4],"maximum":[0,3],"emploi":[0,1],"everi":[0],"string":[4],"affect_of_composit":[2],"fals":[0,3,2,4],"comparbl":[],"util":[0,3],"ident":[0,3],"govern":[2],"affect":[1,2,4],"model_nam":[0,3],"dim":[0],"level":[0],"f":[0,4],"list":[0,1,3,4],"iter":[0,3],"mononucleotid":[4],"try":[0],"p":[0,4],"dir":[1],"upper":[0],"smaller":[],"visualis":[1],"speci":[4],"direct":[],"consequ":[0],"rate":[1,2],"print_help":[4],"design":[3],"nt_di_pr":[0],"pass":[4],"nf_dinuc":[2],"further":[2],"append":[0,3,4],"compat":[2],"writetofil":[0,3,2,4],"ndone":[0,3,4],"sub":[4],"compar":[3],"sum":[0],"asid":[0,3],"current":[4],"delet":[0],"version":[0,1],"intersect":[0],"sup":[0],"new":[4],"net":[],"acacattttt":[4],"contrast":[3,1],"elimin":[0],"full":[0],"deriv":[3],"5":[2,4],"treestr":[2],"felsenstein":[],"onli":[3,4],"here":[2],"shouldn":[4],"path":[0,3,2,4],"method":[2,4],"poor_matrix":[0],"modifi":[1,2],"valu":[0,2,4],"search":[1],"k":[4],"cogent":[0,3,2,4],"permit":[],"action":[0,3,4],"studi":[1],"gene":[4],"trinucleotid":[],"show_progress":[0,3,2],"log_warn":[4],"filter_masked_align":[4],"intermedi":[0],"modul":[0,3,4],"getparamlist":[0],"filenam":[4],"malform":[],"__name__":[0,3,4],"instal":[1],"txt":[0,3,2],"unit":[4],"regex":[4],"dna":[0,3,2,4],"name_pars":[4],"zip":[0,4],"0":[0,1,2,3,4],"pred":[0,3],"two":[1,2],"lf_param":[0],"sub_path":[0],"call":[0,4],"usr":[],"6":[0],"msg":[4],"calc":[0],"type":[0,4],"more":[0,1],"desir":[],"nuc_lf":[],"expandus":[4],"substitution_model":[0,3,2],"repeat_masked_aln":[4],"98":[1],"from":[0,1,2,3,4],"templat":[4],"examin":[3],"submod_arg":[0,3],"tf_lnl_wors":[],"none":[0,3,4],"join":[0,3,2,4],"setalign":[0,3,2],"dest":[4],"getrawdata":[0],"when":[0,3],"nuc_prob":[],"annot":[0],"wors":[0],"can":[3],"v":[0],"in_path":[2],"purpos":[1],"def":[0,3,2,4],"instantan":[0,1],"control":[2],"fit_nested_model":[],"process":[],"challeng":[0],"in":[0,1,2,3,4],"indic":[1],"num_aln":[4],"tab":[2],"todict":[4],"macaca":[4],"500000":[],"replace_match":[4],"dinuc_param":[3],"normalis":[0],"sought":[4],"end":[0,3,4],"__license__":[],"get":[0],"divis":[0,3,2,4],"env":[],"simpl":[],"sim":[],"confid":[0,3],"map":[0,3,4],"product":[0],"max":[0],"after":[0],"variant":[3],"dinuc_bas":[0],"nucleotid":[0,1,2,3,4],"sequence_length":[2],"data":[0,1,2,3,4],"demonstr":[2],"a":[0,1,2,3,4],"sy":[4],"store_tru":[0,3,4],"tetra":[4],"correspond":[0,1,4],"predic":[0,3,2],"q":[],"callback":[4],"switch":[2],"so":[0,4],"max_restart":[0,2],"sm":[2],"ensembl":[4],"lambda":[4],"order":[1],"rich_matrix":[0],"elif":[0],"composit":[1,2],"help":[0,3,4],"_param_matrix_val_dict":[0],"getnumfreeparam":[0],"make_pwis":[0,3],"replace_repeat":[4],"own":[0],"paramet":[0,1,2,3],"lf":[0,3,2],"1":[0,1,2,3,4],"manuscript":[1],"fit":[0,1,2,3],"null_lnl":[0],"gtr":[0,1,2,3],"html":[1],"lr":[],"make_mixed_nuc_di_pr":[0],"sapien":[4],"main":[1],"paramtyp":[0],"exract":[0],"then":[0,2,4],"them":[4],"return":[0,3,2,4],"greater":[1],"thei":[0],"3":[0,3,4],"python":[1],"initi":[0],"getannotatedtre":[0,3],"exon":[4],"not":[0,3,2,4],"8268710":[4],"_mask_char":[],"term":[0],"name":[0,3,4],"global_opt":[0,3],"revers":[0,2],"l":[4],"separ":[2,4],"iterate_specific_dinuc_pr":[3,2],"nfr":[0],"each":[0,3,2,4],"poor_param":[0],"fulli":[0],"some_path":[0,3],"compil":[4],"make_word":[4],"weight":[0,1,2,3],"replac":[0,3,4],"eg":[4],"continu":[0,3,4],"procedur":[0,3,4],"catacata":[4],"align_num":[0,3,4],"expect":[4],"dinuc_gtr":[0],"out":[4],"shown":[0,3],"dinuc":[0,3],"matrix":[0,1,2,3],"item":[0],"all_motif":[4],"mask_char":[4],"content":[3,1],"re":[4],"sub_aln":[4],"submod":[3],"7":[4],"motif_prob":[0],"print":[0,3,2,4],"got":[4],"getparamvalu":[0,2],"matric":[2],"statist":[0,3],"stat":[0],"chimpanze":[2,4],"monomer_prob":[0],"runtimeerror":[0,2],"differ":[0,1,3],"free":[0],"standard":[2],"base":[0,3,2],"getloglikelihood":[0],"nto":[0],"releas":[4],"freq":[0,3],"likelihood":[0,3,2],"repeat":[4],"align_dir":[0,3],"g":[],"param_set":[0],"frequenc":[0,1,2,3],"keep":[4],"filter":[1,4],"turn":[4],"length":[4],"100000":[0],"1000":[0,2],"origin":[4],"rang":[0,3,2,4],"directli":[3],"exchang":[0,2],"independ":[1],"number":[0,4],"alreadi":[0,3],"done":[0,3,4],"overwrit":[0,3],"matplotlib_":[],"size":[4],"gpl":[],"given":[4],"lf_param_matrix":[0],"script":[1],"unknown":[],"mkdir":[0,4],"construct":[0,3],"t":[0,3,2,4],"mercuri":[1],"their":[1],"2":[0,1,2,3,4],"1e":[0],"fn":[0,3,2,4],"statement":[2],"store":[],"annot_tre":[0,3],"ortholog":[],"option":[0,3,4],"that":[2,4],"di_gtr_pr":[0],"specifi":[0,3,2],"subsequ":[3],"pars":[4],"than":[0,2],"split_path":[0],"10":[0,4],"b":[0,3,4],"target":[],"16":[4],"dinuc_individu":[3],"split":[0,3,4],"remov":[0],"tree":[0,3,2],"richer":[0],"charact":[4],"project":[4],"r":[0,4],"balanc":[0],"str":[0,3,4],"were":[0,3,4],"posit":[0],"moltyp":[0,3,2,4],"and":[0,1,2,3,4],"analysi":[1],"comput":[0,3,4],"motif_length":[0,3,4],"25644":[],"respons":[0,3,4],"ani":[2,4],"loadtabl":[0,3,2],"raw":[1],"__author__":[],"have":[4],"tabl":[0,1,2,3],"fasta":[0,3,2,4],"exclud":[4],"get_data_subpath":[0,3],"optimis":[0,3,2],"get_ci":[0,3],"is_first_model":[3],"equival":[2],"min":[0],"commentari":[1],"ccccacacattttt":[4],"1000000":[0,3],"note":[2],"also":[0,1,3,4],"chromosom":[4],"without":[0,4],"take":[0],"which":[3,2],"singl":[0,1,2],"simplifi":[],"begin":[0,3,4],"distribut":[1],"index":[0,3],"object":[0],"correct":[0],"y":[0],"aln_siz":[4],"pair":[0],"the":[0,1,2,3,4],"todo":[1],"first_model":[],"placement":[4],"later":[],"m":[0],"fit_dinuc_individ":[3,2],"determin":[4],"_valid_char":[4],"nfail":[0],"section":[3],"nuc_lnl":[],"acgt":[4],"di_mod":[0],"verbos":[],"subprocess":[0,4],"tip_nam":[0,3,2],"nf_lf":[2],"mprob":[0],"from_motif":[0],"find":[4],"involv":[2],"cell":[0],"test_run":[0,3],"ratio":[3],"execut":[0,3],"copyright":[],"with":[0,1,2,3,4],"setnam":[0,3],"archiv":[1],"tf_affected_by_composit":[],"should":[4],"dict":[0,3,4],"rich":[0,2],"takeseq":[4],"anneal":[],"local":[0,2],"first":[0,3,2],"add_opt":[0,3,4],"do":[4],"masked_filtered_aln":[4],"di":[0,4],"tripl":[3],"repo":[1],"progress":[0,3],"10kbp":[],"requir":[1],"__copyright__":[],"setparamrul":[0],"input_dir":[4],"possibl":[0],"yield":[3],"monom":[0,4],"provid":[1],"stuff":[],"common":[4],"contain":[4],"x":[0,4],"where":[0],"loadseq":[0,3,2,4],"summari":[1],"di_gtr_mod":[0],"set":[0,3,2,4],"with_motif_prob":[0,3],"seq":[4],"sep":[0,3,2],"frame":[4],"data_path":[0],"up":[4],"lnl":[0],"see":[3],"num":[4],"result":[0,3,2],"arg":[0,3,4],"fail":[0,3,2,4],"nuc":[0,4],"dinucleotid":[0,1,2,3,4],"get_simul":[2],"extend":[0],"enumer":[0,3],"replace_with":[4],"get_mle_t":[],"state":[2,4],"_model":[0],"between":[0,3,2],"it":[0,1],"import":[0,3,2,4],"null_lf":[0],"gener":[0,1,2],"altern":[3],"50000":[2],"we":[0,3,2,4],"latin":[4],"use_first_ml":[],"wa":[0,2,4],"optionpars":[0,3,4],"len":[0,3,4],"common_nam":[4],"toler":[0],"addit":[1],"both":[1,2],"c":[4],"fit_di_gtr":[0],"macaqu":[2,4],"hyperlink":[],"region":[4],"with_titl":[0],"equal":[2,4],"against":[3],"s":[0,3,4],"8119341":[4],"context":[1],"nfit":[0],"seri":[3],"among":[0],"29291333333333336":[],"catacatacacacacacacaccccacacattttt":[4],"cg":[2],"8217":[],"header":[0,2],"written":[0,3,2,4],"suppli":[],"respect":[1],"mulatta":[4],"assum":[0],"__credits__":[],"evalu":[0,3],"repeat_mask_sampl":[4],"py":[0,3,4],"three":[4],"compon":[2],"00962734349165":[],"treat":[4],"individu":[0,1,3,4],"strategi":[4],"nwork":[3],"ensg00000003147":[2],"filtered_aln":[4],"argument":[0,3,2],"assert":[0,3,4],"coordin":[4],"num_written":[4],"func":[4],"els":[0,4],"otu":[3],"present":[4],"delimit":[2],"case":[0,2],"motifchang":[0,2],"to_motif":[0],"anu":[],"these":[2],"align":[0,1,2,3,4],"properti":[1],"sourceforg":[],"n":[0,3,4],"will":[3,2],"defin":[0,3,2],"calcul":[0],"pairwis":[0],"match":[0,1,3,4],"abov":[],"error":[0],"_seq":[4],"mle_tabl":[3],"phylogenet":[],"dicuss":[1],"opt":[0,3,2],"motif":[0,2,4],"increment":[0],"is":[0,1,2,3,4],"__main__":[0,3,4],"non":[4],"endswith":[0,3,4],"bias":[],"dinuc_lnl":[],"ie":[2],"if":[0,3,2,4],"huttlei":[],"author":[1],"alphabet":[0],"make":[0,3,4],"same":[3,2],"tr":[3],"read":[4],"complex":[0,4],"mask_repeat":[4],"sim_bas":[2],"document":[1],"pan":[4],"complet":[0,4],"listdir":[0,3,4],"http":[],"effect":[4],"companion":[1],"rais":[0,2],"iof":[],"collat":[0],"align_nam":[0,3],"__status__":[],"break":[0,3],"lower":[0],"48":[0],"i":[0,3,2,4],"filt_aln":[4],"hypothes":[3],"49":[4],"catacatacaca":[4],"dinuc_interm":[0],"matplotlib":[1],"sucessulli":[0],"exampl":[],"create_path":[0,3],"thi":[0,1,2,3,4],"di_pr":[0],"all_regex":[4],"primate_intron":[2],"model":[0,1,2,3],"_matplotlib":[],"optima":[0],"tf_lf":[2],"identifi":[4],"entri":[0],"just":[4],"less":[0],"catacatacacaccccccccccccacacattttt":[4],"obtain":[0,3,4],"gavin":[],"display_lf":[0],"shape":[0],"nf":[0,1,2,3],"human":[2,4],"ensg00000002822":[],"now":[2],"mix":[0],"except":[0],"param":[0,3],"other":[2],"4":[4],"appli":[0],"input":[4],"save":[],"sim_align":[2],"bin":[],"preserv":[4],"tendenc":[0],"np":[0],"_calc_monomer_matrix_indic":[],"alias":[2],"pop":[0,3],"background":[],"nuc_baselin":[0,3],"parameteris":[3],"d":[0,3,4],"specif":[3,2],"use_monomer_prob":[0,3,2],"getparaminterv":[0],"necessari":[2],"either":[1],"18595999999999999":[],"output":[4],"page":[1],"titl":[0,3],"catacataccccacacattttt":[4],"interv":[0,3],"pycog":[0,1,2],"some":[1],"back":[],"26468666666666668":[],"homo":[4],"sampl":[4],"diff":[0],"successfulli":[0],"assertionerror":[0],"kei":[1],"total":[0],"for":[0,1,2,3,4],"getmatrixparam":[0],"keyed_regex":[4],"level_nam":[0],"substitut":[0,1,2,3,4],"evolv":[0,3,2],"word_length":[2],"prob":[0],"getnam":[0],"refer":[1,2],"0807583420651":[],"be":[3,2],"previou":[3],"run":[0,1,3,4],"word":[4],"nfp":[0],"dinuc_gtr_pr":[3],"outfile_nam":[0,3],"powel":[],"delta_lnl":[],"by":[0,1,2,4],"_":[],"simpler":[0,3],"on":[0,1,3,4],"_nuc":[0,3],"actual":[1],"column":[4],"of":[0,1,2,3,4],"prove":[],"toctre":[],"simul":[1,2],"optpars":[0,3,4],"param_nam":[0],"includ":[1,2],"table_nam":[0,3],"prologu":[],"os":[0,3,2,4],"or":[0,1,4],"block":[4],"aln_filenam":[4],"__future__":[0,3,2,4],"real":[1],"into":[1,4],"primat":[2,4],"repeat_mask":[],"ensur":[0,4],"tarbal":[1],"with_ci":[0,3],"per":[0,3],"inclus":[1],"span":[4],"poor_cel":[0],"val":[4],"1981":[],"10000":[2],"_init_higher_model_param":[0],"long":[4],"avail":[1],"start":[0,4],"low":[4],"unequ":[],"result_dir":[0,3],"parse_arg":[0,3,4],"wrote":[4],"function":[0,3,2,4],"_dinuc":[0,3],"return_calcul":[0],"form":[0,1,2,3],"tupl":[0,1,2,3],"fit_util":[0,3,2],"nuc_gtr":[3],"unroot":[3],"troglodyt":[4],"tf_dinuc":[2],"line":[0],"ha":[0,4],"true":[0,3,2],"count":[0,3],"succe":[0],"consist":[3,4],"interm":[0],"whether":[0,3],"output_dir":[4],"j":[0],"getstatist":[0],"displai":[4],"us":[0,1,2,3,4],"record":[2],"below":[0,3,4],"mle":[0,3],"motif_prob_model":[0],"highlight":[],"remaind":[0],"similar":[],"nnn":[],"ab":[4],"creat":[0,3,4],"f81":[],"int":[0,3,4],"request":[1],"parser":[0,3,4],"an":[0,1,3,4],"char":[0,4],"as":[0,1,2,3],"ar":[0,1,2,3,4],"cell_valu":[0],"at":[0,2],"file":[0,1,2,3,4],"00986214818868":[],"exist":[0,3,4],"check":[0],"probabl":[0,2],"nn":[2,4],"no":[],"fit_dinuc_gtr":[0],"extract":[],"loadtre":[0,3,2],"invalid":[],"__maintainer__":[],"default":[0,3,2,4],"valid":[4],"simulatealign":[2],"motif_probs_from_monom":[0,3],"test":[3,4],"baselin":[0,3],"nt":[],"asymmetr":[2],"2007":[],"poor":[0],"one_diff":[0],"labelpars":[4],"sequenc":[0,1,2,3,4],"docstr":[],"base_pr":[2],"eval":[0],"au":[],"gap":[0,4],"omega":[0],"alt_lf":[0],"4e":[0],"e":[0,3,4],"directori":[0,1,3,4],"mask":[1,4],"fit_model_seri":[3],"cpg":[2],"alt_lnl":[0],"rich_param":[0],"write":[4],"maxdepth":[],"time":[0,2],"2008":[],"profil":[2],"max_evalu":[0,3],"num_rep":[2]}]
