# Supplementary material for: Pitfalls of the most commonly used models of context dependent substitution
Source: Biol Direct. 2008 Dec 16;3:52. doi: 10.1186/1745-6150-3-52 (PMC2628887; doi:10.1186/1745-6150-3-52)
Supplement: Additional file 2 — Scripts used in the study. Archive of stand-alone web site presenting the central scripts used in this study. [file 1745-6150-3-52-S2.zip › HuttleyAdditional2/searchindex.json]

[["index","filter_masked_align","fit_dinuc_gtr","tf_lnL_worse","fit_dinuc_individ","tf_affected_by_composition"],["Scripts: Context Dependent Substitution","Filtering masked alignments","Fitting the dinucleotide GTR model","The likelihood of the TF form can be worse than that of a comparble nucleotide model","Fitting individual dinucleotide parameters","Parameters estimated from TF models are biased by composition"],{"aln":[2,4,5,3,1],"all":[2,1],"code":[5,3],"edg":[2],"set_param":[],"global":[2,5,3],"standardis":[2],"name_conversion_f":[1],"__email__":[],"dirnam":[2,4],"edu":[],"follow":[2,5,3,1],"row":[2,5,3],"whose":[2],"depend":[2,0,4],"makelikelihoodfunct":[2,4,5,3],"intron":[3],"pprint":[4],"readabl":[0],"specif":[4,5],"mask_repeat":[1],"to":[0,1,2,3,4,5],"init":[2],"evolv":[2,4,5,3],"present":[1],"under":[2,4,5],"tf":[2,0,5,4,3],"case":[2,5],"everi":[2],"string":[1],"affect_of_composit":[5],"fals":[2,4,5,3,1],"comparbl":[0,3],"util":[2,4],"to_motif":[2],"govern":[5],"affect":[1],"subprocess":[2,1],"dim":[2],"f":[2,1],"list":[2,0,4,1],"iter":[2,4],"mononucleotid":[1],"try":[2],"p":[2,1],"refer":[0,5,3],"dir":[0],"upper":[2],"smaller":[],"visualis":[0],"speci":[1],"direct":[],"consequ":[2],"rate":[0,5],"design":[4],"nt_di_pr":[2],"pass":[1],"nf_dinuc":[5],"further":[5],"append":[2,4,1],"compat":[5],"writetofil":[2,4,5,3,1],"ndone":[2,4,1],"sub":[1],"compar":[4],"preserv":[1],"sum":[2],"asid":[2,4],"current":[1],"delet":[2],"version":[2,0],"intersect":[2],"sup":[2],"new":[1],"net":[],"acacattttt":[1],"contrast":[4,0],"elimin":[2],"full":[2],"deriv":[4],"displai":[3,1],"treestr":[5,3],"felsenstein":[5],"test_run":[2,4],"here":[5,3],"save":[3],"shouldn":[1],"path":[2,4,1],"poor_matrix":[2],"modifi":[0,5],"valu":[2,5,3,1],"search":[0],"k":[1],"cogent":[2,4,5,3,1],"permit":[],"action":[2,4,1],"studi":[0],"gene":[1],"trinucleotid":[],"show_progress":[2,4,5,3],"log_warn":[1],"filter_masked_align":[1],"intermedi":[2],"modul":[2,4,1],"getparamlist":[2],"filenam":[1],"malform":[],"instal":[0],"txt":[2,4,5,3],"unit":[1],"regex":[1],"dna":[2,4,5,3,1],"name_pars":[1],"zip":[2,1],"0":[0,1,2,3,4,5],"pred":[2,4],"two":[0,5],"lf_param":[2],"sub_path":[2],"call":[2,1],"usr":[],"6":[2],"msg":[1],"calc":[2],"type":[1],"more":[2,0],"desir":[],"nuc_lf":[3],"expandus":[1],"nn":[5,1],"substitution_model":[2,4,5,3],"repeat_masked_aln":[1],"98":[0],"from":[0,1,2,3,4,5],"templat":[1],"examin":[4],"takeseq":[1],"tf_lnl_wors":[3],"none":[2,4,1],"join":[2,4,1],"setalign":[2,4,5,3],"local":[2,5,3],"nuc_prob":[5,3],"annot":[2],"wors":[2,0,3],"can":[4,0,3],"v":[2],"purpos":[0],"def":[2,4,1],"instantan":[2,0],"control":[5],"fit_nested_model":[],"process":[3],"challeng":[2],"dinuc_lnl":[3],"indic":[0],"num_aln":[1],"tab":[5],"todict":[1],"macaca":[1],"500000":[3],"simul":[0,5,3],"dinuc_param":[4],"normalis":[2],"sought":[1],"end":[2,4,3,1],"masked_filtered_aln":[1],"di":[2,1],"divis":[2,4,1],"low":[1],"env":[],"simpl":[],"sim":[5],"confid":[2,4],"map":[2,4,1],"product":[2],"max":[2],"__status__":[],"after":[2],"variant":[4],"nucleotid":[0,1,2,3,4,5],"sequence_length":[5,3],"data":[2,0,4,1],"fn":[2,4,1],"a":[0,1,2,3,4,5],"sy":[1],"store_tru":[2,4,1],"tetra":[1],"correspond":[2,0,1],"predic":[2,4,5],"q":[],"callback":[1],"switch":[5],"so":[2,1],"max_restart":[2,5,3],"ensembl":[1],"1000":[2,5,3],"0807583420651":[5,3],"order":[0],"rich_matrix":[2],"elif":[2],"composit":[0,5,3],"help":[2,4,1],"_param_matrix_val_dict":[2],"getnumfreeparam":[2],"make_pwis":[2,4],"replace_repeat":[1],"__future__":[2,4,1],"paramet":[2,0,5,4,3],"lf":[2,4,5,3],"1":[2,0,5,4,1],"directli":[4],"fit":[2,0,5,4,3],"whether":[2,4],"gtr":[2,0,4],"complex":[2,1],"lr":[3],"make_mixed_nuc_di_pr":[2],"sapien":[1],"main":[0],"into":[0,1],"exract":[2],"then":[2,5,3,1],"them":[1],"return":[2,4,1],"greater":[0],"thei":[2],"python":[0],"initi":[2],"getannotatedtre":[2,4],"exon":[1],"not":[2,4,3,1],"8268710":[1],"_mask_char":[],"term":[2],"name":[2,4,1],"primat":[1],"revers":[2],"l":[1],"separ":[5,3,1],"repeat_mask":[],"nfr":[2],"each":[2,4,5,3,1],"poor_param":[2],"fulli":[2],"some_path":[2,4],"compil":[1],"weight":[2,0,5,4,3],"replac":[2,4,1],"eg":[1],"continu":[2,4,1],"procedur":[2,4,1],"matplotlib_":[],"align_num":[2,4,1],"expect":[1],"monom":[2,1],"dinuc_gtr":[2],"out":[1],"shown":[2,4],"dinuc":[2,4],"matrix":[2,0,5,4],"item":[2],"all_motif":[1],"content":[4,0],"re":[1],"sub_aln":[1],"submod":[4],"7":[1],"motif_prob":[2,5,3],"print":[2,4,5,3,1],"got":[1],"getparamvalu":[2,5],"matric":[5],"common":[1],"chimpanze":[5,3,1],"one_diff":[2],"monomer_prob":[2],"runtimeerror":[2],"differ":[2,0,4],"free":[2],"standard":[5],"base":[4,3],"getloglikelihood":[2,3],"nto":[2],"releas":[1],"freq":[2,4],"likelihood":[2,0,5,4,3],"val":[1],"g":[5,3],"param_set":[2],"frequenc":[2,0,5,4,3],"unequ":[3],"keep":[1],"filter":[0,1],"turn":[1],"length":[3,1],"100000":[2],"lambda":[1],"origin":[1],"rang":[2,4,5,3,1],"manuscript":[0],"exchang":[2,5,3],"independ":[0,3],"parser":[2,4,1],"number":[2,1],"simulatealign":[5,3],"alreadi":[2,4],"done":[2,4,1],"long":[1],"catacata":[1],"size":[1],"gpl":[],"given":[3,1],"collat":[2],"script":[0],"unknown":[],"mkdir":[2,1],"construct":[2,4],"mercuri":[0],"their":[0],"2":[0,1,2,3,4,5],"1e":[2],"demonstr":[5],"statement":[5],"store":[5,3],"annot_tre":[2,4],"ortholog":[3],"option":[2,4,1],"that":[0,5,3,1],"specifi":[2,4,5,3],"pars":[1],"than":[2,0,5,3],"split_path":[2],"10":[2,1],"b":[2,4,1],"target":[],"16":[1],"dinuc_individu":[4],"remov":[2],"tree":[2,4,5,3],"richer":[2],"charact":[1],"project":[1],"r":[2,1],"balanc":[2],"str":[2,4,1],"were":[2,4,3,1],"posit":[2,3],"result":[2,4,5,3],"and":[0,1,2,3,4,5],"function":[2,4,5,3,1],"comput":[2,4,1],"motif_length":[2,4,5,3,1],"25644":[3],"arg":[2,4,1],"argument":[2,4,5,3],"loadtabl":[2,4,5,3],"raw":[0],"__author__":[],"have":[1],"tabl":[2,0,5,4,3],"fasta":[2,4,1],"exclud":[1],"get_data_subpath":[2,4],"optimis":[2,4,5,3],"get_ci":[2,4],"is_first_model":[4],"equival":[5],"min":[2],"check":[2],"commentari":[0],"ccccacacattttt":[1],"1000000":[2,4],"note":[5],"also":[2,0,4,3,1],"chromosom":[1],"exampl":[3],"take":[2,3],"which":[4,5],"singl":[2,0,5],"simplifi":[5,3],"begin":[2,4,1],"distribut":[0],"index":[2,4],"object":[2],"correct":[2],"all_regex":[1],"aln_siz":[1],"pair":[2],"model":[2,0,5,4,3],"first_model":[],"placement":[1],"later":[3],"m":[2],"fit_dinuc_individ":[4],"determin":[1],"_valid_char":[1],"nfail":[2],"section":[4],"nuc_lnl":[3],"delta_lnl":[3],"acgt":[1],"di_mod":[2],"verbos":[],"model_nam":[2,4],"tip_nam":[2,4],"nf_lf":[5],"mprob":[2],"from_motif":[2],"find":[1],"involv":[5],"cell":[2],"onli":[4,1],"ratio":[4,3],"just":[5,3,1],"copyright":[],"true":[2,4,5],"setnam":[2,4],"tf_affected_by_composit":[],"should":[1],"dict":[2,4,1],"rich":[2,5],"submod_arg":[2,4],"anneal":[3],"getrawdata":[2],"first":[2,4,5,3],"add_opt":[2,4,1],"do":[1],"__license__":[],"get":[2],"succe":[2],"repo":[0],"state":[5,3,1],"import":[2,4,5,3,1],"10kbp":[3],"requir":[0],"__copyright__":[],"setparamrul":[2],"input_dir":[1],"yield":[4],"method":[5,3,1],"provid":[0],"stuff":[],"statist":[2,4],"contain":[1],"x":[2,1],"where":[2],"loadseq":[2,4,5,3,1],"summari":[0],"di_gtr_mod":[2],"set":[2,4,5,3,1],"previou":[4],"with_motif_prob":[2,4],"seq":[1],"sep":[2,4,5,3],"bias":[0,5],"frame":[1],"data_path":[2],"up":[1],"lnl":[2],"see":[4],"num":[1],"moltyp":[2,4,1],"respons":[2,4,1],"fail":[2,4,1],"nuc":[2,1],"dinucleotid":[0,1,2,3,4,5],"wa":[2,5,3,1],"enumer":[2,4],"replace_with":[1],"3":[2,4,1],"between":[2,4,5],"progress":[2,4],"null_lf":[2],"gener":[2,0],"altern":[4],"we":[2,4,5,3,1],"latin":[1],"use_first_ml":[],"extend":[2],"len":[2,4,1],"common_nam":[1],"toler":[2],"addit":[0],"both":[0,5,3],"c":[5,3,1],"macaqu":[5,3,1],"hyperlink":[],"region":[1],"with_titl":[2],"equal":[5,1],"against":[4],"s":[2,4,1],"8119341":[1],"context":[0],"nfit":[2],"seri":[4],"among":[2],"29291333333333336":[3],"nnn":[],"cg":[5],"8217":[],"header":[2,5,3],"written":[2,4,5,1],"non":[1],"labelpars":[1],"suppli":[],"respect":[0],"mulatta":[1],"assum":[2],"__credits__":[],"creat":[2,4,1],"repeat_mask_sampl":[1],"py":[2,4,1],"three":[1],"compon":[5],"00962734349165":[5,3],"treat":[1],"strategi":[1],"nwork":[4],"filtered_aln":[1],"remaind":[2],"ani":[5,1],"assert":[2,4,1],"coordin":[1],"num_written":[1],"func":[1],"input":[1],"extract":[],"otu":[4],"those":[2],"delimit":[5],"emploi":[2,0],"motifchang":[2,5],"ident":[2,4],"anu":[],"these":[5,3],"align":[0,1,2,3,4,5],"properti":[0],"sourceforg":[],"n":[2,4,1],"will":[4,5,3],"defin":[2,4,5,3],"calcul":[2],"pairwis":[2],"sim_align":[5,3],"abov":[3],"error":[2],"_seq":[1],"cell_valu":[2],"phylogenet":[3],"at":[2,5],"bin":[],"motif":[2,5,1],"increment":[2],"is":[0,1,2,3,4,5],"__main__":[2,4,1],"it":[2,0,3],"endswith":[2,4,1],"archiv":[0],"in":[0,1,2,3,4,5],"ie":[5],"if":[2,4,1],"huttlei":[],"author":[0],"alphabet":[2],"make":[2,4,1],"loadtre":[2,4,5,3],"same":[4,5,3],"tr":[4],"read":[1],"html":[0],"split":[2,4,1],"document":[0],"pan":[1],"complet":[2,1],"listdir":[2,4,1],"http":[],"effect":[1],"companion":[0],"rais":[2],"iof":[],"lf_param_matrix":[2],"align_nam":[2,4],"_model":[2],"break":[2,4],"lower":[2],"parse_arg":[2,4,1],"i":[2,4,5,3,1],"filt_aln":[1],"hypothes":[4],"no":[],"catacatacaca":[1],"matplotlib":[0],"sucessulli":[2],"without":[2,1],"create_path":[2,4],"thi":[0,1,2,3,4,5],"di_pr":[2],"y":[2],"null_lnl":[2],"the":[0,1,2,3,4,5],"_matplotlib":[],"tf_lf":[5,3],"identifi":[1],"entri":[2],"execut":[2,4],"less":[2],"catacatacacaccccccccccccacacattttt":[1],"obtain":[2,4,1],"gavin":[],"display_lf":[2],"shape":[2],"invalid":[],"human":[5,3,1],"ensg00000002822":[3],"now":[5],"mix":[2],"except":[2],"param":[2,4],"output_dir":[1],"valid":[1],"4":[5,1],"appli":[2],"els":[2,1],"subsequ":[4],"match":[2,0,4,1],"opt":[2,4],"dest":[1],"tendenc":[2],"test":[4,1],"_calc_monomer_matrix_indic":[2],"alias":[5],"pop":[2,4],"background":[],"parameteris":[4],"d":[2,4,1],"mask_char":[1],"use_monomer_prob":[2,4,5,3],"getparaminterv":[2],"necessari":[5],"t":[2,4,5,3,1],"18595999999999999":[3],"output":[1],"page":[0],"titl":[2,4],"catacataccccacacattttt":[1],"interv":[2,4],"pycog":[2,0,5],"some":[0],"back":[],"26468666666666668":[3],"homo":[1],"sampl":[1],"diff":[2],"successfulli":[2],"assertionerror":[2],"kei":[0],"total":[2],"for":[0,1,2,3,4,5],"getmatrixparam":[2],"keyed_regex":[1],"per":[2,4],"substitut":[0,1,2,3,4,5],"estim":[2,0,5,4,3],"exit":[2,1],"prob":[2],"getnam":[2],"either":[0],"optima":[2],"be":[4,0,5,3],"print_help":[1],"run":[2,0,4,1],"word":[1],"nfp":[2],"dinuc_gtr_pr":[4],"outfile_nam":[2,4],"powel":[3],"__name__":[2,4,1],"by":[2,0,5,3,1],"_":[],"simpler":[2,4],"on":[2,0,4,3,1],"_nuc":[2,4],"actual":[0],"column":[1],"of":[0,1,2,3,4,5],"prove":[3],"replace_match":[1],"optpars":[2,4,1],"param_nam":[2],"table_nam":[2,4],"prologu":[],"os":[2,4,1],"or":[2,0,1],"block":[1],"aln_filenam":[1],"own":[2],"real":[0],"paramtyp":[2],"global_opt":[2,4],"iterate_specific_dinuc_pr":[4],"ensur":[2,1],"tarbal":[0],"with_ci":[2,4],"inclus":[0],"span":[1],"poor_cel":[2],"align_dir":[2,4],"1981":[5],"10000":[5,3],"_init_higher_model_param":[2],"overwrit":[2,4],"avail":[0],"start":[2,1],"includ":[0,5],"di_gtr_pr":[2],"result_dir":[2,4],"individu":[2,0,4,1],"wrote":[1],"analysi":[0],"_dinuc":[2,4],"return_calcul":[2],"form":[2,0,5,4,3],"tupl":[2,0,5,4],"fit_util":[2,4],"nuc_gtr":[4],"unroot":[4],"troglodyt":[1],"tf_dinuc":[5,3],"line":[2],"ha":[2,1],"with":[0,1,2,3,4,5],"count":[2,4],"tripl":[4],"consist":[4,1],"possibl":[2,3],"make_word":[1],"nuc_baselin":[2,4],"j":[2],"getstatist":[2],"maximum":[2,4],"us":[0,1,2,3,4,5],"record":[5,3],"below":[2,4,1],"mle":[2,4],"highlight":[],"fit_di_gtr":[2],"similar":[3],"catacatacacacacacacaccccacacattttt":[1],"ab":[1],"evalu":[2,4],"f81":[5,3],"int":[2,4,1],"request":[0],"toctre":[],"an":[2,0,4,3,1],"char":[2,1],"as":[2,0,5,4,3],"ar":[2,0,5,4,1],"mle_tabl":[4],"dicuss":[0],"file":[0,1,2,3,4,5],"00986214818868":[5,3],"exist":[2,4,1],"cpg":[5],"get_mle_t":[],"probabl":[2,5],"profil":[5],"48":[2],"49":[1],"fit_dinuc_gtr":[2],"todo":[0],"when":[2,4],"nf":[2,0,5,4],"__maintainer__":[],"default":[2,4,5,1],"other":[5],"5":[5,3,1],"motif_probs_from_monom":[2,4],"np":[2],"baselin":[2,4],"nt":[5,3],"asymmetr":[5],"maxdepth":[],"poor":[2],"stat":[2],"repeat":[1],"sequenc":[2,0,5,4,1],"docstr":[],"eval":[2],"au":[],"gap":[2,1],"omega":[2],"alt_lf":[2],"e":[2,4,1],"directori":[2,0,4,1],"mask":[0,1],"fit_model_seri":[4],"optionpars":[2,4,1],"alt_lnl":[2],"rich_param":[2],"write":[1],"2007":[],"time":[2],"2008":[],"4e":[2],"max_evalu":[2,4],"num_rep":[5]}]
